# Supplementary material for: The Role of SINE-VNTR-Alu (SVA) Retrotransposons in Shaping the Human Genome
Source: Int J Mol Sci. 2019 Nov 27;20(23):5977. doi: 10.3390/ijms20235977 (PMC6928650; doi:10.3390/ijms20235977)
Supplement: Supplementary file 1 [file ijms-20-05977-s001.zip]

Archive with 3 entries (3 files):
- Supplementary File 1 - Reference SVA co-ordinates (hg19).xlsx
- Supplementary File 2 - SVAs per Mb.xlsx
- Supplementary File 3 - correlation between SVA number and transcript number per chromosome.xlsx
