# Supplementary material for: The Role of SINE-VNTR-Alu (SVA) Retrotransposons in Shaping the Human Genome
Source: Int J Mol Sci. 2019 Nov 27;20(23):5977. doi: 10.3390/ijms20235977 (PMC6928650; doi:10.3390/ijms20235977)
Supplement: Supplementary file 1 [file ijms-20-05977-s001.zip › Supplementary File 1 - Reference SVA co-ordinates (hg19).xlsx]

## Sheet: SVA co-ordinates (hg19)
track name=SVAs description="annotated SVAs"
chr1	30819215	30819861	SVA_A
chr1	45570685	45572897	SVA_A
chr1	51292545	51293294	SVA_A
chr1	113270955	113272032	SVA_A
chr1	114784472	114786364	SVA_A
chr1	115901980	115903723	SVA_A
chr1	160501234	160503102	SVA_A
chr1	162420619	162421468	SVA_A
chr1	162427363	162427708	SVA_A
chr1	163467797	163469598	SVA_A
chr1	167740243	167741395	SVA_A
chr1	167774885	167776296	SVA_A
chr1	183396221	183397107	SVA_A
chr1	198552755	198553613	SVA_A
chr1	225983294	225984587	SVA_A
chr1	238489785	238490686	SVA_A
chr2	25756871	25759631	SVA_A
chr2	27816661	27818031	SVA_A
chr2	86573032	86573684	SVA_A
chr2	86771466	86773523	SVA_A
chr2	86775310	86777587	SVA_A
chr2	98718336	98719034	SVA_A
chr2	184655950	184658043	SVA_A
chr2	188501014	188502934	SVA_A
chr2	203931062	203931846	SVA_A
chr2	232402913	232403532	SVA_A
chr2	243003607	243004352	SVA_A
chr3	41881836	41883645	SVA_A
chr3	57372027	57373421	SVA_A
chr3	88352307	88353485	SVA_A
chr3	93762378	93764304	SVA_A
chr3	101269714	101271340	SVA_A
chr3	122443496	122444278	SVA_A
chr3	156895729	156897547	SVA_A
chr4	41492297	41494480	SVA_A
chr4	45208885	45211326	SVA_A
chr4	68245881	68248100	SVA_A
chr4	92089012	92090365	SVA_A
chr4	106419978	106422360	SVA_A
chr4	110598972	110600803	SVA_A
chr4	119320992	119321296	SVA_A
chr4	159680330	159681480	SVA_A
chr4	175905026	175905673	SVA_A
chr4	188895918	188896475	SVA_A
chr5	32039194	32041953	SVA_A
chr5	37518788	37519839	SVA_A
chr5	49903279	49904972	SVA_A
chr5	50069671	50071412	SVA_A
chr5	56813728	56815025	SVA_A
chr5	57858323	57861029	SVA_A
chr5	63521113	63522505	SVA_A
chr5	68516327	68517028	SVA_A
chr5	71089137	71091085	SVA_A
chr5	74906660	74907172	SVA_A
chr5	77056219	77057475	SVA_A
chr5	82733634	82734294	SVA_A
chr5	100120896	100122138	SVA_A
chr5	133192864	133194580	SVA_A
chr5	175641495	175642363	SVA_A
chr5	176410225	176412107	SVA_A
chr5	177122268	177123446	SVA_A
chr6	52689549	52691167	SVA_A
chr6	23060472	23060894	SVA_A
chr6	30189273	30190496	SVA_A
chr6	33325175	33325795	SVA_A
chr6	44284805	44285190	SVA_A
chr6	56864661	56865383	SVA_A
chr6	57173736	57176876	SVA_A
chr6	63873239	63875126	SVA_A
chr6	69830897	69832397	SVA_A
chr6	70141683	70143999	SVA_A
chr6	115736311	115736487	SVA_A
chr6	158769207	158771795	SVA_A
chr6	170256026	170257805	SVA_A
chr7	5912256		5912514		SVA_A
chr7	6262712		6263480		SVA_A
chr7	26215479	26217248	SVA_A
chr7	31192641	31193859	SVA_A
chr7	33343130	33344762	SVA_A
chr7	44909929	44912260	SVA_A
chr7	54511155	54512827	SVA_A
chr7	67547065	67549247	SVA_A
chr7	91516145	91519027	SVA_A
chr7	91655618	91657622	SVA_A
chr7	96789336	96789923	SVA_A
chr7	116278172	116279405	SVA_A
chr7	128855557	128857119	SVA_A
chr7	129302607	129304028	SVA_A
chr7	138909614	138911725	SVA_A
chr7	154887999	154889163	SVA_A
chr8	26540653	26541580	SVA_A
chr8	43579548	43579749	SVA_A
chr8	48049109	48050300	SVA_A
chr8	53484696	53487141	SVA_A
chr8	70767848	70768792	SVA_A
chr8	94844932	94847532	SVA_A
chr8	118438441	118440313	SVA_A
chr9	5432484		5435334		SVA_A
chr9	11325094	11325220	SVA_A
chr9	26491945	26493977	SVA_A
chr9	32693939	32694826	SVA_A
chr9	35182468	35184754	SVA_A
chr9	72414490	72415315	SVA_A
chr9	87140675	87143172	SVA_A
chr9	99892019	99893610	SVA_A
chr9	101225885	101227416	SVA_A
chr9	103154466	103156164	SVA_A
chr9	106996513	106998391	SVA_A
chr9	107078315	107079714	SVA_A
chrX	8470248		8470951		SVA_A
chrX	17293028	17293873	SVA_A
chrX	23540942	23542239	SVA_A
chrX	27475929	27477677	SVA_A
chrX	40721214	40722923	SVA_A
chrX	55397645	55398297	SVA_A
chrX	67698664	67699362	SVA_A
chrX	69568202	69570394	SVA_A
chrX	70686943	70687168	SVA_A
chrX	70894983	70897402	SVA_A
chrX	72240700	72242672	SVA_A
chrX	72287130	72290389	SVA_A
chrX	74553763	74556198	SVA_A
chrX	76286458	76287102	SVA_A
chrX	100993336	100994659	SVA_A
chrX	121789222	121789939	SVA_A
chrY	14564396	14566316	SVA_A
chrY	22712889	22715157	SVA_A
chr10	32794137	32795781	SVA_A
chr10	43737941	43739850	SVA_A
chr10	43824274	43826082	SVA_A
chr10	44039266	44040100	SVA_A
chr10	45841578	45844653	SVA_A
chr10	60003130	60004819	SVA_A
chr10	64688026	64689314	SVA_A
chr10	71997831	72000000	SVA_A
chr10	72000008	72000547	SVA_A
chr10	85280247	85280956	SVA_A
chr10	94134345	94135132	SVA_A
chr11	516847		518179		SVA_A
chr11	19761825	19762123	SVA_A
chr11	37452012	37453920	SVA_A
chr11	48729137	48729624	SVA_A
chr11	70302394	70303319	SVA_A
chr11	72620084	72621885	SVA_A
chr11	113394354	113395538	SVA_A
chr12	11611302	11611953	SVA_A
chr12	46393363	46394911	SVA_A
chr12	49035111	49036650	SVA_A
chr12	56886978	56888928	SVA_A
chr12	58058224	58060126	SVA_A
chr12	62403916	62405545	SVA_A
chr12	65394370	65394802	SVA_A
chr12	66568197	66569511	SVA_A
chr12	70200359	70201736	SVA_A
chr12	70586317	70586443	SVA_A
chr12	102482488	102483505	SVA_A
chr12	120715293	120716866	SVA_A
chr12	123856213	123857401	SVA_A
chr13	19409927	19411913	SVA_A
chr13	43050395	43051122	SVA_A
chr13	46858155	46858666	SVA_A
chr13	98426696	98427764	SVA_A
chr14	22568971	22569229	SVA_A
chr14	23576903	23577709	SVA_A
chr14	51833338	51833936	SVA_A
chr14	66183163	66184535	SVA_A
chr14	92653390	92654300	SVA_A
chr15	35373682	35375402	SVA_A
chr15	35377508	35377760	SVA_A
chr15	55737238	55740083	SVA_A
chr15	56832306	56833618	SVA_A
chr15	68513548	68515479	SVA_A
chr15	77191490	77192696	SVA_A
chr16	9260345	9260949	SVA_A
chr16	9443442	9444593	SVA_A
chr16	30170002	30170483	SVA_A
chr16	48092447	48093581	SVA_A
chr16	56022330	56024064	SVA_A
chr16	61540002	61540256	SVA_A
chr17	19588123	19589107	SVA_A
chr17	30505218	30507666	SVA_A
chr17	47496177	47497847	SVA_A
chr17	56286027	56286613	SVA_A
chr17	80411076	80412333	SVA_A
chr18	9430274	9430622	SVA_A
chr18	11613131	11614795	SVA_A
chr18	12242895	12244175	SVA_A
chr18	14222332	14225648	SVA_A
chr18	18716991	18718480	SVA_A
chr18	47943254	47944827	SVA_A
chr18	48886894	48887487	SVA_A
chr18	56240856	56240960	SVA_A
chr18	67770125	67771011	SVA_A
chr19	21441696	21444606	SVA_A
chr19	23750656	23751763	SVA_A
chr19	37291340	37291474	SVA_A
chr19	39298154	39298752	SVA_A
chr19	53223022	53224996	SVA_A
chr19	58322566	58322806	SVA_A
chr20	3104861		3107170		SVA_A
chr20	4015276		4015629		SVA_A
chr20	5432943		5434810		SVA_A
chr20	9365446		9366935		SVA_A
chr21	15306573	15309320	SVA_A
chr21	17044512	17045151	SVA_A
chr21	30764510	30765129	SVA_A
chr21	39038847	39039469	SVA_A
chr21	45316837	45318036	SVA_A
chr22	50427777	50429062	SVA_A
chr1	12196946	12197159	SVA_B
chr1	33269339	33270896	SVA_B
chr1	33774368	33775959	SVA_B
chr1	33821903	33822549	SVA_B
chr1	34546994	34548688	SVA_B
chr1	35413213	35414369	SVA_B
chr1	40273270	40274626	SVA_B
chr1	40334740	40336198	SVA_B
chr1	45203716	45204806	SVA_B
chr1	45580318	45581813	SVA_B
chr1	45713071	45714221	SVA_B
chr1	46230728	46231381	SVA_B
chr1	48640027	48640795	SVA_B
chr1	51417756	51419112	SVA_B
chr1	71844628	71845049	SVA_B
chr1	81501056	81501755	SVA_B
chr1	91753935	91755450	SVA_B
chr1	92490912	92492465	SVA_B
chr1	99973119	99975021	SVA_B
chr1	109595264	109596821	SVA_B
chr1	109616013	109617217	SVA_B
chr1	117842796	117843466	SVA_B
chr1	146532781	146534323	SVA_B
chr1	160902394	160903956	SVA_B
chr1	160998734	161000251	SVA_B
chr1	163515296	163516320	SVA_B
chr1	166998454	166999679	SVA_B
chr1	168805970	168807373	SVA_B
chr1	181923989	181924621	SVA_B
chr1	181979316	181980893	SVA_B
chr1	189108308	189109761	SVA_B
chr1	189194138	189195869	SVA_B
chr1	203235258	203235956	SVA_B
chr1	203810285	203811749	SVA_B
chr1	212187883	212189065	SVA_B
chr1	212897532	212899117	SVA_B
chr1	224536922	224538437	SVA_B
chr1	225802678	225804045	SVA_B
chr1	226584437	226584579	SVA_B
chr1	227463284	227464792	SVA_B
chr1	231589279	231590759	SVA_B
chr1	236591281	236592518	SVA_B
chr1	249123916	249125178	SVA_B
chr2	26887737	26888452	SVA_B
chr2	38203995	38205494	SVA_B
chr2	50638164	50639464	SVA_B
chr2	70493596	70494947	SVA_B
chr2	74350698	74352067	SVA_B
chr2	89219409	89220511	SVA_B
chr2	89225714	89226384	SVA_B
chr2	110820998	110822248	SVA_B
chr2	111064253	111065641	SVA_B
chr2	112429595	112431067	SVA_B
chr2	126034152	126035402	SVA_B
chr2	130565123	130565782	SVA_B
chr2	130590598	130591901	SVA_B
chr2	136032194	136032948	SVA_B
chr2	159166432	159168041	SVA_B
chr2	161304789	161306349	SVA_B
chr2	170711859	170713363	SVA_B
chr2	173564488	173565790	SVA_B
chr2	184343213	184344742	SVA_B
chr2	190517645	190519221	SVA_B
chr2	190624458	190625163	SVA_B
chr2	193758164	193759676	SVA_B
chr2	201906658	201908168	SVA_B
chr2	203304471	203305553	SVA_B
chr2	216027480	216029046	SVA_B
chr2	220615258	220616743	SVA_B
chr2	239959528	239960186	SVA_B
chr3	51641122	51642906	SVA_B
chr3	2957882		2959039		SVA_B
chr3	5284057		5285221		SVA_B
chr3	16037602	16038233	SVA_B
chr3	20588777	20590323	SVA_B
chr3	38105502	38106921	SVA_B
chr3	39696718	39698146	SVA_B
chr3	42950561	42951872	SVA_B
chr3	50840458	50842212	SVA_B
chr3	60912630	60913998	SVA_B
chr3	61378616	61380118	SVA_B
chr3	72836851	72838245	SVA_B
chr3	80119659	80120186	SVA_B
chr3	97199075	97200021	SVA_B
chr3	113177009	113178275	SVA_B
chr3	116237462	116238815	SVA_B
chr3	118960776	118962389	SVA_B
chr3	120908902	120910413	SVA_B
chr3	127012083	127012760	SVA_B
chr3	127027722	127028558	SVA_B
chr3	138239621	138241142	SVA_B
chr3	138503239	138504679	SVA_B
chr3	164501680	164503100	SVA_B
chr3	166735863	166737479	SVA_B
chr3	174805020	174805714	SVA_B
chr3	178749716	178751291	SVA_B
chr3	181643101	181644493	SVA_B
chr3	186152652	186154023	SVA_B
chr3	190842247	190843602	SVA_B
chr3	196111874	196113264	SVA_B
chr4	122159076	122160512	SVA_B
chr4	3095643	3097267	SVA_B
chr4	6838274	6839679	SVA_B
chr4	7603409	7604935	SVA_B
chr4	25250432	25251871	SVA_B
chr4	44169327	44170631	SVA_B
chr4	48187795	48189464	SVA_B
chr4	53858151	53859577	SVA_B
chr4	54005015	54006389	SVA_B
chr4	64902315	64903851	SVA_B
chr4	70902641	70904173	SVA_B
chr4	76242975	76243683	SVA_B
chr4	78927719	78929161	SVA_B
chr4	80165758	80167544	SVA_B
chr4	82998196	82999727	SVA_B
chr4	99251083	99252511	SVA_B
chr4	104643812	104645205	SVA_B
chr4	107241904	107243452	SVA_B
chr4	110524266	110525556	SVA_B
chr4	114716988	114718399	SVA_B
chr4	119712664	119714060	SVA_B
chr4	124605460	124606930	SVA_B
chr4	127691742	127693320	SVA_B
chr4	136563039	136563564	SVA_B
chr4	151874498	151875927	SVA_B
chr4	151884301	151885990	SVA_B
chr4	153685787	153687290	SVA_B
chr4	156345539	156346155	SVA_B
chr4	170599574	170601099	SVA_B
chr4	170748907	170750389	SVA_B
chr4	171086797	171088279	SVA_B
chr4	174104642	174105810	SVA_B
chr5	40722308	40723546	SVA_B
chr5	42978774	42979911	SVA_B
chr5	43665344	43666731	SVA_B
chr5	43745274	43747246	SVA_B
chr5	43823986	43825510	SVA_B
chr5	55553509	55554710	SVA_B
chr5	55693047	55694524	SVA_B
chr5	75846177	75847736	SVA_B
chr5	90638722	90639229	SVA_B
chr5	93321102	93322730	SVA_B
chr5	98150190	98150422	SVA_B
chr5	109167874	109169419	SVA_B
chr5	111695970	111697232	SVA_B
chr5	118334154	118335407	SVA_B
chr5	156366958	156368344	SVA_B
chr5	157463380	157465107	SVA_B
chr5	163010063	163011620	SVA_B
chr5	165346344	165347026	SVA_B
chr5	179957566	179959000	SVA_B
chr6	13133434	13135040	SVA_B
chr6	24414374	24415005	SVA_B
chr6	25585775	25587297	SVA_B
chr6	27497149	27497852	SVA_B
chr6	27620654	27622181	SVA_B
chr6	28469291	28470908	SVA_B
chr6	30465936	30467110	SVA_B
chr6	32499309	32500773	SVA_B
chr6	40783669	40784312	SVA_B
chr6	42653815	42655248	SVA_B
chr6	47411093	47412444	SVA_B
chr6	56585151	56586028	SVA_B
chr6	57912045	57913422	SVA_B
chr6	58516329	58517729	SVA_B
chr6	70676029	70676679	SVA_B
chr6	74635020	74635705	SVA_B
chr6	114252728	114253966	SVA_B
chr6	116157670	116158324	SVA_B
chr6	122050227	122051620	SVA_B
chr6	144790839	144792246	SVA_B
chr6	148611755	148612018	SVA_B
chr6	150828082	150829367	SVA_B
chr6	159827755	159829213	SVA_B
chr7	2200738	2202237	SVA_B
chr7	28026249	28027823	SVA_B
chr7	29302615	29304445	SVA_B
chr7	32792760	32794408	SVA_B
chr7	45031654	45032312	SVA_B
chr7	47961471	47962999	SVA_B
chr7	56715349	56715589	SVA_B
chr7	64013978	64015384	SVA_B
chr7	82754023	82755219	SVA_B
chr7	92173722	92175202	SVA_B
chr7	104349679	104350611	SVA_B
chr7	107895591	107897080	SVA_B
chr7	128102916	128104338	SVA_B
chr7	138063056	138063753	SVA_B
chr7	149029652	149030283	SVA_B
chr8	117309235	117310620	SVA_B
chr8	15302825	15304274	SVA_B
chr8	21802124	21802753	SVA_B
chr8	24959956	24961402	SVA_B
chr8	34752769	34753435	SVA_B
chr8	39195956	39197453	SVA_B
chr8	40353343	40354843	SVA_B
chr8	40871397	40872258	SVA_B
chr8	42773566	42775096	SVA_B
chr8	49953452	49954904	SVA_B
chr8	54997527	54999004	SVA_B
chr8	59689021	59689670	SVA_B
chr8	74756392	74757961	SVA_B
chr8	87401385	87402965	SVA_B
chr8	94982484	94983676	SVA_B
chr8	95353108	95353865	SVA_B
chr8	98616551	98617791	SVA_B
chr8	99063342	99064774	SVA_B
chr8	101362956	101364409	SVA_B
chr8	118789305	118790649	SVA_B
chr8	143907787	143909267	SVA_B
chr9	26214188	26215961	SVA_B
chr9	861059	862537	SVA_B
chr9	10449042	10450256	SVA_B
chr9	26663599	26665223	SVA_B
chr9	27342422	27343489	SVA_B
chr9	77467323	77468780	SVA_B
chr9	80317021	80318839	SVA_B
chr9	86562427	86564023	SVA_B
chr9	99477284	99478828	SVA_B
chr9	100260067	100261226	SVA_B
chr9	105364981	105366612	SVA_B
chr9	107251503	107252892	SVA_B
chr9	121439619	121441377	SVA_B
chr9	123398981	123399711	SVA_B
chr9	136175695	136176336	SVA_B
chr9	136940248	136941699	SVA_B
chrX	63044674	63046235	SVA_B
chrX	13630162	13630829	SVA_B
chrX	25923346	25924909	SVA_B
chrX	40069777	40071078	SVA_B
chrX	45362500	45364190	SVA_B
chrX	47875634	47877252	SVA_B
chrX	47997894	47999513	SVA_B
chrX	50861418	50863352	SVA_B
chrX	53748038	53749425	SVA_B
chrX	54241615	54242725	SVA_B
chrX	54762227	54763838	SVA_B
chrX	64611604	64613145	SVA_B
chrX	65194547	65195955	SVA_B
chrX	68641168	68642840	SVA_B
chrX	69342263	69343752	SVA_B
chrX	70864220	70865807	SVA_B
chrX	71778883	71780428	SVA_B
chrX	73101504	73102685	SVA_B
chrX	73317567	73319173	SVA_B
chrX	74626813	74628061	SVA_B
chrX	86287660	86289003	SVA_B
chrX	89968101	89969369	SVA_B
chrX	108913829	108915321	SVA_B
chrX	122721702	122722325	SVA_B
chrX	132617233	132618724	SVA_B
chrX	133419373	133420767	SVA_B
chrX	137364213	137365625	SVA_B
chrX	145131254	145131865	SVA_B
chrX	150767302	150768789	SVA_B
chrX	154451475	154452904	SVA_B
chrY	14472963	14473669	SVA_B
chrY	16112278	16113484	SVA_B
chrY	16153005	16154211	SVA_B
chrY	21697070	21698322	SVA_B
chr10	9314507	9315939	SVA_B
chr10	9896964	9897747	SVA_B
chr10	12267759	12269303	SVA_B
chr10	29060073	29061603	SVA_B
chr10	32267577	32268262	SVA_B
chr10	32521829	32523241	SVA_B
chr10	32788530	32789968	SVA_B
chr10	34641256	34642637	SVA_B
chr10	43941131	43942670	SVA_B
chr10	52115033	52116342	SVA_B
chr10	61503422	61504880	SVA_B
chr10	75474774	75475434	SVA_B
chr10	77509386	77511143	SVA_B
chr10	81038192	81039737	SVA_B
chr10	85939635	85940978	SVA_B
chr10	87791951	87792598	SVA_B
chr10	88010314	88011120	SVA_B
chr10	88214111	88215453	SVA_B
chr10	97568477	97570296	SVA_B
chr10	122557455	122558843	SVA_B
chr10	127658199	127659439	SVA_B
chr10	128792594	128793956	SVA_B
chr11	4258365	4259824	SVA_B
chr11	4303783	4305261	SVA_B
chr11	4355149	4356628	SVA_B
chr11	5981456	5982994	SVA_B
chr11	8544292	8545876	SVA_B
chr11	15707383	15708010	SVA_B
chr11	33264561	33266139	SVA_B
chr11	47913823	47915299	SVA_B
chr11	48976397	48978123	SVA_B
chr11	49932646	49933402	SVA_B
chr11	56264007	56265567	SVA_B
chr11	57710663	57712144	SVA_B
chr11	60277086	60278658	SVA_B
chr11	74038837	74040191	SVA_B
chr11	74064380	74064931	SVA_B
chr11	75089423	75090058	SVA_B
chr11	77644225	77645453	SVA_B
chr11	79210272	79211876	SVA_B
chr11	79515011	79516118	SVA_B
chr11	98640332	98641559	SVA_B
chr11	109016164	109016793	SVA_B
chr11	118861702	118863268	SVA_B
chr11	128998465	128999567	SVA_B
chr12	1926627	1928173	SVA_B
chr12	12770602	12772035	SVA_B
chr12	19245110	19245693	SVA_B
chr12	24826358	24826947	SVA_B
chr12	42743214	42744833	SVA_B
chr12	47563686	47564322	SVA_B
chr12	56041535	56042973	SVA_B
chr12	56256787	56257026	SVA_B
chr12	57045559	57046283	SVA_B
chr12	57272433	57274017	SVA_B
chr12	57888289	57889814	SVA_B
chr12	67734492	67735176	SVA_B
chr12	69768195	69769694	SVA_B
chr12	70246366	70248155	SVA_B
chr12	74981310	74982761	SVA_B
chr12	90804377	90805715	SVA_B
chr12	102644413	102645039	SVA_B
chr12	108814335	108815044	SVA_B
chr12	112394298	112396094	SVA_B
chr12	114922061	114923434	SVA_B
chr12	118168258	118169856	SVA_B
chr13	33815672	33816900	SVA_B
chr13	33294785	33296515	SVA_B
chr13	36540612	36541975	SVA_B
chr13	38938028	38938706	SVA_B
chr13	42145403	42146946	SVA_B
chr13	43989382	43991405	SVA_B
chr13	53391595	53392987	SVA_B
chr13	76868796	76869959	SVA_B
chr13	85914261	85915737	SVA_B
chr13	88213316	88214683	SVA_B
chr13	96497436	96498704	SVA_B
chr13	96579924	96581453	SVA_B
chr13	109963225	109964745	SVA_B
chr13	113332228	113333425	SVA_B
chr14	20333870	20335441	SVA_B
chr14	20911351	20911975	SVA_B
chr14	22165515	22166816	SVA_B
chr14	24205514	24206771	SVA_B
chr14	24366901	24368471	SVA_B
chr14	32028734	32029458	SVA_B
chr14	32596377	32597593	SVA_B
chr14	34452995	34454300	SVA_B
chr14	34944604	34946133	SVA_B
chr14	46103614	46105658	SVA_B
chr14	49067800	49068419	SVA_B
chr14	51422999	51424032	SVA_B
chr14	51933686	51935057	SVA_B
chr14	56386172	56386799	SVA_B
chr14	71843281	71844742	SVA_B
chr14	77363785	77365273	SVA_B
chr14	78213233	78214757	SVA_B
chr14	81710234	81711649	SVA_B
chr14	81928234	81929645	SVA_B
chr15	31476142	31477630	SVA_B
chr15	42254839	42255507	SVA_B
chr15	42893064	42893835	SVA_B
chr15	43296542	43298302	SVA_B
chr15	46389636	46391016	SVA_B
chr15	50464333	50465917	SVA_B
chr15	52177486	52178936	SVA_B
chr15	52751358	52752877	SVA_B
chr15	55073011	55074342	SVA_B
chr15	71163291	71164789	SVA_B
chr15	80939535	80940720	SVA_B
chr15	89066640	89068195	SVA_B
chr16	13982908	13984068	SVA_B
chr16	16712251	16713768	SVA_B
chr16	18745024	18746589	SVA_B
chr16	28388029	28389477	SVA_B
chr16	28748475	28749896	SVA_B
chr16	48450093	48451553	SVA_B
chr16	48516347	48517892	SVA_B
chr16	53658662	53660070	SVA_B
chr16	66548016	66549085	SVA_B
chr16	76533467	76534169	SVA_B
chr16	87751894	87753288	SVA_B
chr17	1118815	1119485	SVA_B
chr17	8276458	8277959	SVA_B
chr17	16048193	16049620	SVA_B
chr17	19853611	19855219	SVA_B
chr17	20460060	20461343	SVA_B
chr17	26985274	26987289	SVA_B
chr17	29362679	29362934	SVA_B
chr17	37489386	37490741	SVA_B
chr17	49408282	49408607	SVA_B
chr17	55923494	55924292	SVA_B
chr17	59053802	59054521	SVA_B
chr17	60150343	60150994	SVA_B
chr17	63832914	63834224	SVA_B
chr17	66111757	66113137	SVA_B
chr17	67191700	67193189	SVA_B
chr17	74632700	74633367	SVA_B
chr17	80731924	80732563	SVA_B
chr18	3049787	3050432	SVA_B
chr18	7203194	7204272	SVA_B
chr18	10505430	10507404	SVA_B
chr18	11344027	11345456	SVA_B
chr18	11647352	11648517	SVA_B
chr18	30727332	30728458	SVA_B
chr18	45353823	45355319	SVA_B
chr18	48135095	48135788	SVA_B
chr18	48642923	48644482	SVA_B
chr18	56922169	56923676	SVA_B
chr18	64561593	64562166	SVA_B
chr18	76832148	76833684	SVA_B
chr19	21625783	21627216	SVA_B
chr19	3998782	3999460	SVA_B
chr19	6513286	6513675	SVA_B
chr19	11386800	11388209	SVA_B
chr19	11787077	11788703	SVA_B
chr19	19880270	19881642	SVA_B
chr19	21394761	21396282	SVA_B
chr19	21797121	21798338	SVA_B
chr19	22503877	22505247	SVA_B
chr19	22885358	22886677	SVA_B
chr19	23343032	23344614	SVA_B
chr19	23472169	23473651	SVA_B
chr19	44707410	44708984	SVA_B
chr19	50893832	50894977	SVA_B
chr19	51085094	51085747	SVA_B
chr19	55419344	55420010	SVA_B
chr20	3043952	3044491	SVA_B
chr20	35778649	35780053	SVA_B
chr20	36178538	36179155	SVA_B
chr20	37035520	37036997	SVA_B
chr20	37139972	37140631	SVA_B
chr20	41966499	41967725	SVA_B
chr21	37764222	37765552	SVA_B
chr21	45241427	45242927	SVA_B
chr22	22201312	22202740	SVA_B
chr22	31579368	31580946	SVA_B
chr22	38805407	38806730	SVA_B
chr22	43003125	43004270	SVA_B
chr22	43367119	43368518	SVA_B
chr1	11365136	11366669	SVA_C
chr1	12067823	12069304	SVA_C
chr1	21828529	21830017	SVA_C
chr1	24313028	24313790	SVA_C
chr1	27547136	27547665	SVA_C
chr1	53208561	53209087	SVA_C
chr1	87428838	87430348	SVA_C
chr1	99543518	99545054	SVA_C
chr1	100321885	100323422	SVA_C
chr1	113605576	113607040	SVA_C
chr1	115022414	115023117	SVA_C
chr1	115346450	115348006	SVA_C
chr1	145669623	145671178	SVA_C
chr1	150822718	150824352	SVA_C
chr1	151741142	151742610	SVA_C
chr1	152116612	152118218	SVA_C
chr1	152167947	152169745	SVA_C
chr1	153546935	153548457	SVA_C
chr1	159418941	159420250	SVA_C
chr1	160905975	160906748	SVA_C
chr1	161585745	161587209	SVA_C
chr1	168176404	168177894	SVA_C
chr1	171662278	171663833	SVA_C
chr1	180679339	180680767	SVA_C
chr1	193406016	193406803	SVA_C
chr1	211370673	211371355	SVA_C
chr1	230067068	230068397	SVA_C
chr1	247684648	247686235	SVA_C
chr2	3662745	3664419	SVA_C
chr2	11304661	11306135	SVA_C
chr2	11899333	11900853	SVA_C
chr2	25927922	25929331	SVA_C
chr2	33985930	33987285	SVA_C
chr2	34357577	34358998	SVA_C
chr2	38190460	38191390	SVA_C
chr2	42848272	42849581	SVA_C
chr2	53550136	53550838	SVA_C
chr2	54925521	54926965	SVA_C
chr2	62856685	62858356	SVA_C
chr2	71769504	71771050	SVA_C
chr2	99604642	99606203	SVA_C
chr2	135862748	135864343	SVA_C
chr2	172630558	172632044	SVA_C
chr2	175972252	175973916	SVA_C
chr2	183250435	183252161	SVA_C
chr2	192320810	192321441	SVA_C
chr2	202030310	202031707	SVA_C
chr2	209241607	209243131	SVA_C
chr2	211814816	211816323	SVA_C
chr2	219213009	219213735	SVA_C
chr3	48102670	48104004	SVA_C
chr3	8367605	8367932	SVA_C
chr3	9611136	9612416	SVA_C
chr3	38094247	38095704	SVA_C
chr3	39692376	39693504	SVA_C
chr3	42024046	42025361	SVA_C
chr3	47350264	47351496	SVA_C
chr3	56617326	56619183	SVA_C
chr3	84967561	84968683	SVA_C
chr3	128491564	128492938	SVA_C
chr3	137590988	137592383	SVA_C
chr3	140748690	140749427	SVA_C
chr3	142792564	142793230	SVA_C
chr3	149162153	149163594	SVA_C
chr3	155679490	155680150	SVA_C
chr3	170640753	170642317	SVA_C
chr3	177130001	177131521	SVA_C
chr3	192429011	192429751	SVA_C
chr3	195326027	195327387	SVA_C
chr3	195970364	195971983	SVA_C
chr4	37510305	37511644	SVA_C
chr4	37821428	37822931	SVA_C
chr4	41050643	41052151	SVA_C
chr4	44183163	44184802	SVA_C
chr4	48293731	48295382	SVA_C
chr4	68502084	68503653	SVA_C
chr4	139659915	139661294	SVA_C
chr4	152652234	152653886	SVA_C
chr4	159802560	159804167	SVA_C
chr4	175507389	175508088	SVA_C
chr4	184739256	184740772	SVA_C
chr5	37483203	37484697	SVA_C
chr5	43510528	43512148	SVA_C
chr5	45890044	45891729	SVA_C
chr5	53715872	53717240	SVA_C
chr5	65253023	65254506	SVA_C
chr5	80119533	80120275	SVA_C
chr5	105194575	105195930	SVA_C
chr5	117617675	117619272	SVA_C
chr5	118300089	118301646	SVA_C
chr5	119483048	119484441	SVA_C
chr5	134744186	134745673	SVA_C
chr5	138447514	138449029	SVA_C
chr5	151092961	151094446	SVA_C
chr5	151858802	151860427	SVA_C
chr5	179076822	179077727	SVA_C
chr6	87948407	87950111	SVA_C
chr6	29863163	29864226	SVA_C
chr6	31034379	31036093	SVA_C
chr6	36908762	36910265	SVA_C
chr6	43392349	43393726	SVA_C
chr6	50777162	50778528	SVA_C
chr6	58583367	58584872	SVA_C
chr6	66806056	66807531	SVA_C
chr6	73914834	73916117	SVA_C
chr6	74964237	74965712	SVA_C
chr6	86490846	86491500	SVA_C
chr6	88445060	88446665	SVA_C
chr6	105438437	105439902	SVA_C
chr6	111337886	111339446	SVA_C
chr6	118071534	118072820	SVA_C
chr6	126091310	126092814	SVA_C
chr6	129409039	129410267	SVA_C
chr6	140694355	140695982	SVA_C
chr6	155589766	155590099	SVA_C
chr6	165156588	165158141	SVA_C
chr7	5775739	5777149	SVA_C
chr7	64493298	64494762	SVA_C
chr7	64717700	64719160	SVA_C
chr7	66079040	66080493	SVA_C
chr7	100735043	100736635	SVA_C
chr7	107487895	107489498	SVA_C
chr7	112336700	112338155	SVA_C
chr7	128328811	128330475	SVA_C
chr7	129115183	129117082	SVA_C
chr7	138785546	138786765	SVA_C
chr7	139813970	139815612	SVA_C
chr7	154826354	154827024	SVA_C
chr8	922619	923663	SVA_C
chr8	11186832	11188441	SVA_C
chr8	37991319	37991852	SVA_C
chr8	52631478	52632215	SVA_C
chr8	66528373	66529865	SVA_C
chr8	68078962	68080587	SVA_C
chr8	87435472	87437107	SVA_C
chr8	90321983	90322616	SVA_C
chr8	100938795	100940265	SVA_C
chr9	6948489	6949866	SVA_C
chr9	15441388	15443216	SVA_C
chr9	33667060	33668368	SVA_C
chr9	34038297	34039862	SVA_C
chr9	37891192	37891862	SVA_C
chr9	85886976	85888541	SVA_C
chr9	107637032	107637444	SVA_C
chr9	114379146	114380572	SVA_C
chr9	127870076	127871633	SVA_C
chrX	14320234	14321594	SVA_C
chrX	17262397	17263951	SVA_C
chrX	36279440	36280130	SVA_C
chrX	44769748	44771317	SVA_C
chrX	53530355	53532064	SVA_C
chrX	56405914	56407647	SVA_C
chrX	64222204	64222952	SVA_C
chrX	71096098	71097633	SVA_C
chrX	73631802	73633213	SVA_C
chrX	79469982	79471338	SVA_C
chrX	86720826	86721885	SVA_C
chrX	96529643	96531307	SVA_C
chrX	125807156	125808922	SVA_C
chrY	4163014	4164343	SVA_C
chrY	8785528	8786950	SVA_C
chr10	22125813	22127571	SVA_C
chr10	28944041	28944594	SVA_C
chr10	35264856	35266229	SVA_C
chr10	43395412	43396734	SVA_C
chr10	46360233	46361869	SVA_C
chr10	51263846	51265482	SVA_C
chr10	51729511	51731108	SVA_C
chr10	66811368	66812689	SVA_C
chr10	70039074	70040015	SVA_C
chr10	79835057	79836464	SVA_C
chr10	86106536	86108292	SVA_C
chr10	99911664	99913385	SVA_C
chr10	103795136	103796643	SVA_C
chr10	104060733	104062043	SVA_C
chr10	120554648	120555260	SVA_C
chr10	120654425	120655939	SVA_C
chr10	121318456	121320080	SVA_C
chr11	16908853	16910411	SVA_C
chr11	20884154	20885687	SVA_C
chr11	31992577	31993295	SVA_C
chr11	49819280	49820801	SVA_C
chr11	59839988	59841467	SVA_C
chr11	60258324	60259888	SVA_C
chr11	67364949	67366166	SVA_C
chr11	68242382	68243954	SVA_C
chr11	71541844	71543315	SVA_C
chr11	73485411	73486983	SVA_C
chr11	76292966	76294455	SVA_C
chr11	85563389	85564718	SVA_C
chr11	86481237	86482564	SVA_C
chr11	116217094	116218784	SVA_C
chr11	118929328	118930669	SVA_C
chr11	124272728	124274050	SVA_C
chr12	4798465	4799104	SVA_C
chr12	6583976	6585346	SVA_C
chr12	14506954	14508474	SVA_C
chr12	25078501	25079902	SVA_C
chr12	33175110	33176599	SVA_C
chr12	38723544	38725116	SVA_C
chr12	40746271	40747834	SVA_C
chr12	48913595	48915295	SVA_C
chr12	48944995	48946287	SVA_C
chr12	53831424	53832088	SVA_C
chr12	70152771	70154218	SVA_C
chr12	89896855	89898398	SVA_C
chr12	109049118	109050841	SVA_C
chr12	121169462	121171069	SVA_C
chr12	125537813	125538162	SVA_C
chr13	46736377	46737787	SVA_C
chr13	50139127	50140405	SVA_C
chr13	50335335	50337010	SVA_C
chr13	90584915	90585161	SVA_C
chr14	23700817	23702630	SVA_C
chr14	35621140	35622622	SVA_C
chr14	39753954	39755668	SVA_C
chr14	45069991	45071432	SVA_C
chr14	64217558	64218821	SVA_C
chr14	64649126	64650719	SVA_C
chr14	70369315	70370636	SVA_C
chr14	70943656	70945245	SVA_C
chr14	84565214	84566566	SVA_C
chr15	20408545	20409855	SVA_C
chr15	61238432	61239907	SVA_C
chr15	62511170	62511820	SVA_C
chr15	75850839	75852129	SVA_C
chr16	9075314	9076581	SVA_C
chr16	23594019	23595595	SVA_C
chr16	24584811	24587296	SVA_C
chr16	48434460	48434864	SVA_C
chr16	68312209	68312923	SVA_C
chr17	9960043	9961585	SVA_C
chr17	16214772	16216271	SVA_C
chr17	18240855	18242380	SVA_C
chr17	28863389	28864088	SVA_C
chr17	33521496	33523057	SVA_C
chr17	44393979	44394544	SVA_C
chr17	44611563	44612415	SVA_C
chr17	45633441	45634287	SVA_C
chr17	62870377	62871232	SVA_C
chr17	78133433	78133616	SVA_C
chr18	11608707	11609432	SVA_C
chr18	68236252	68237705	SVA_C
chr19	9593314	9594983	SVA_C
chr19	12472483	12473700	SVA_C
chr19	21134856	21136276	SVA_C
chr19	21230985	21231691	SVA_C
chr19	21890128	21891511	SVA_C
chr19	22287493	22288849	SVA_C
chr19	22882602	22884139	SVA_C
chr19	23552136	23552820	SVA_C
chr19	23601411	23603055	SVA_C
chr19	23715638	23717190	SVA_C
chr19	24146180	24147935	SVA_C
chr19	30439464	30440861	SVA_C
chr19	36559266	36560956	SVA_C
chr19	43142979	43144727	SVA_C
chr19	44052232	44052938	SVA_C
chr20	5619322	5620716	SVA_C
chr20	10374959	10376476	SVA_C
chr20	11493470	11494864	SVA_C
chr20	17759195	17760526	SVA_C
chr20	18355719	18356961	SVA_C
chr20	25292804	25294214	SVA_C
chr20	31976313	31977688	SVA_C
chr21	27067287	27068746	SVA_C
chr22	22030657	22032006	SVA_C
chr22	22795695	22796999	SVA_C
chr22	29947773	29949242	SVA_C
chr22	30455748	30456458	SVA_C
chr22	30462023	30463514	SVA_C
chr22	49809705	49810096	SVA_C
chr1	106954441	106956021	SVA_D
chr1	13500000	13501332	SVA_D
chr1	64879853	64880755	SVA_D
chr1	91356742	91358138	SVA_D
chr1	6364453	6366296	SVA_D
chr1	6774578	6776393	SVA_D
chr1	7660545	7662115	SVA_D
chr1	8012111	8013640	SVA_D
chr1	8560454	8563147	SVA_D
chr1	8972231	8972847	SVA_D
chr1	10088401	10089824	SVA_D
chr1	11309497	11310422	SVA_D
chr1	12102713	12103824	SVA_D
chr1	12962178	12963535	SVA_D
chr1	13403712	13405051	SVA_D
chr1	13624509	13625848	SVA_D
chr1	13720736	13722164	SVA_D
chr1	13983865	13985572	SVA_D
chr1	21379031	21380979	SVA_D
chr1	23583249	23584911	SVA_D
chr1	23829728	23831478	SVA_D
chr1	24014644	24016257	SVA_D
chr1	24178931	24180547	SVA_D
chr1	24261446	24262987	SVA_D
chr1	24357915	24359387	SVA_D
chr1	25929719	25931433	SVA_D
chr1	26921875	26924007	SVA_D
chr1	27129382	27131423	SVA_D
chr1	27614841	27616565	SVA_D
chr1	28155636	28156286	SVA_D
chr1	31648616	31650508	SVA_D
chr1	33439071	33441481	SVA_D
chr1	33974245	33975865	SVA_D
chr1	35432701	35433933	SVA_D
chr1	36708798	36709676	SVA_D
chr1	37545338	37547744	SVA_D
chr1	38361148	38363408	SVA_D
chr1	39112439	39114000	SVA_D
chr1	40378119	40379757	SVA_D
chr1	43966884	43968647	SVA_D
chr1	45341422	45342884	SVA_D
chr1	45546912	45548015	SVA_D
chr1	45963191	45964072	SVA_D
chr1	46205496	46206220	SVA_D
chr1	48944338	48945924	SVA_D
chr1	50846639	50848247	SVA_D
chr1	52646717	52648436	SVA_D
chr1	53334917	53336581	SVA_D
chr1	63938102	63940580	SVA_D
chr1	66095872	66096113	SVA_D
chr1	76577138	76579055	SVA_D
chr1	87364469	87366346	SVA_D
chr1	90262733	90263822	SVA_D
chr1	96934652	96936217	SVA_D
chr1	97227294	97229188	SVA_D
chr1	98977339	98979231	SVA_D
chr1	100288477	100289983	SVA_D
chr1	108702086	108703621	SVA_D
chr1	109078097	109079549	SVA_D
chr1	109719228	109720253	SVA_D
chr1	111776172	111776830	SVA_D
chr1	112071990	112072713	SVA_D
chr1	112149660	112151519	SVA_D
chr1	113182379	113183859	SVA_D
chr1	115332581	115334157	SVA_D
chr1	143542208	143543631	SVA_D
chr1	145667058	145669064	SVA_D
chr1	146704073	146705757	SVA_D
chr1	147420873	147423219	SVA_D
chr1	149196673	149198801	SVA_D
chr1	152228083	152229658	SVA_D
chr1	152443879	152445291	SVA_D
chr1	153554814	153556406	SVA_D
chr1	154259375	154260904	SVA_D
chr1	155804612	155805269	SVA_D
chr1	156297052	156298664	SVA_D
chr1	161250636	161252231	SVA_D
chr1	161392048	161394106	SVA_D
chr1	162435162	162436613	SVA_D
chr1	170387364	170389034	SVA_D
chr1	172540262	172541856	SVA_D
chr1	173581711	173583401	SVA_D
chr1	176026452	176027908	SVA_D
chr1	176364623	176366749	SVA_D
chr1	179008866	179010906	SVA_D
chr1	179103839	179105838	SVA_D
chr1	179387124	179388832	SVA_D
chr1	182408348	182409822	SVA_D
chr1	182709688	182711922	SVA_D
chr1	192825457	192827531	SVA_D
chr1	197374169	197375722	SVA_D
chr1	199872984	199874562	SVA_D
chr1	202159959	202161610	SVA_D
chr1	202420320	202421741	SVA_D
chr1	202708603	202709583	SVA_D
chr1	203887687	203889599	SVA_D
chr1	206276043	206278006	SVA_D
chr1	209301782	209303557	SVA_D
chr1	211633171	211634821	SVA_D
chr1	212493290	212495633	SVA_D
chr1	212951731	212953862	SVA_D
chr1	217696517	217698284	SVA_D
chr1	219718288	219720226	SVA_D
chr1	220639028	220640911	SVA_D
chr1	222660176	222662729	SVA_D
chr1	224287875	224289435	SVA_D
chr1	226301999	226303681	SVA_D
chr1	227319816	227321658	SVA_D
chr1	227897702	227899534	SVA_D
chr1	231263604	231264816	SVA_D
chr1	232466980	232468850	SVA_D
chr1	235471753	235473508	SVA_D
chr1	237832175	237833660	SVA_D
chr1	245937922	245939032	SVA_D
chr1	246525712	246527240	SVA_D
chr1	247194848	247196269	SVA_D
chr1	247383229	247384559	SVA_D
chr1	248839561	248840880	SVA_D
chr1	249205219	249205990	SVA_D
chr2	135790189	135792449	SVA_D
chr2	3369254	3369777	SVA_D
chr2	3616071	3617630	SVA_D
chr2	7477850	7478498	SVA_D
chr2	15681871	15682792	SVA_D
chr2	15751005	15753178	SVA_D
chr2	15819999	15821346	SVA_D
chr2	25763431	25763920	SVA_D
chr2	25856031	25857939	SVA_D
chr2	25945507	25947023	SVA_D
chr2	26132611	26134535	SVA_D
chr2	26592737	26594781	SVA_D
chr2	27017555	27018306	SVA_D
chr2	32425415	32425908	SVA_D
chr2	32518145	32520141	SVA_D
chr2	32979211	32980708	SVA_D
chr2	36406438	36408320	SVA_D
chr2	38159224	38160958	SVA_D
chr2	38629742	38631536	SVA_D
chr2	38982395	38983914	SVA_D
chr2	39854662	39856394	SVA_D
chr2	42222135	42223333	SVA_D
chr2	42240869	42242785	SVA_D
chr2	43289652	43291201	SVA_D
chr2	43904342	43905900	SVA_D
chr2	44293507	44295518	SVA_D
chr2	47659569	47661710	SVA_D
chr2	47948892	47949159	SVA_D
chr2	48841002	48842695	SVA_D
chr2	51054762	51056432	SVA_D
chr2	54322030	54324009	SVA_D
chr2	54712286	54713871	SVA_D
chr2	55877270	55878924	SVA_D
chr2	55932823	55933562	SVA_D
chr2	61608141	61608356	SVA_D
chr2	64035423	64037082	SVA_D
chr2	64268481	64269659	SVA_D
chr2	65565275	65566852	SVA_D
chr2	65827105	65828992	SVA_D
chr2	71387547	71389208	SVA_D
chr2	74287651	74289390	SVA_D
chr2	75022243	75024209	SVA_D
chr2	75951683	75952931	SVA_D
chr2	85714115	85716186	SVA_D
chr2	95908561	95910103	SVA_D
chr2	105867030	105868590	SVA_D
chr2	113853445	113854115	SVA_D
chr2	128110252	128111835	SVA_D
chr2	132977858	132980425	SVA_D
chr2	134820933	134822548	SVA_D
chr2	135725428	135726978	SVA_D
chr2	136463949	136464632	SVA_D
chr2	139629448	139630069	SVA_D
chr2	143459449	143460879	SVA_D
chr2	144678866	144680402	SVA_D
chr2	144748951	144750095	SVA_D
chr2	152731534	152732559	SVA_D
chr2	153016222	153018028	SVA_D
chr2	157307177	157309095	SVA_D
chr2	161294769	161296622	SVA_D
chr2	163326180	163327774	SVA_D
chr2	168419159	168421197	SVA_D
chr2	170361513	170362978	SVA_D
chr2	170431029	170432695	SVA_D
chr2	171005548	171007431	SVA_D
chr2	172722362	172724171	SVA_D
chr2	172755714	172757482	SVA_D
chr2	173401887	173403783	SVA_D
chr2	187336951	187338935	SVA_D
chr2	188420577	188422627	SVA_D
chr2	191294930	191296476	SVA_D
chr2	192070103	192070404	SVA_D
chr2	192605817	192608132	SVA_D
chr2	198482771	198484476	SVA_D
chr2	198560177	198562182	SVA_D
chr2	202103505	202104153	SVA_D
chr2	202427256	202428295	SVA_D
chr2	203579253	203580799	SVA_D
chr2	204071102	204072520	SVA_D
chr2	204236652	204238246	SVA_D
chr2	207035704	207037884	SVA_D
chr2	207220292	207222471	SVA_D
chr2	219795478	219797373	SVA_D
chr2	222756211	222757769	SVA_D
chr2	230606839	230608857	SVA_D
chr2	233769785	233771888	SVA_D
chr2	240370634	240372131	SVA_D
chr2	240717566	240718328	SVA_D
chr3	15203535	15205758	SVA_D
chr3	174848941	174851544	SVA_D
chr3	5154918	5156411	SVA_D
chr3	5324907	5326448	SVA_D
chr3	6170823	6171318	SVA_D
chr3	8480695	8482932	SVA_D
chr3	9601042	9602066	SVA_D
chr3	9632959	9634106	SVA_D
chr3	9981015	9982467	SVA_D
chr3	10111143	10112829	SVA_D
chr3	12890535	12892063	SVA_D
chr3	15102690	15104572	SVA_D
chr3	15783307	15784862	SVA_D
chr3	17020832	17022662	SVA_D
chr3	20907651	20909313	SVA_D
chr3	23912190	23913892	SVA_D
chr3	32210547	32212102	SVA_D
chr3	32704909	32706383	SVA_D
chr3	38430434	38431108	SVA_D
chr3	39268484	39270084	SVA_D
chr3	41346680	41348664	SVA_D
chr3	44861846	44863581	SVA_D
chr3	46535327	46537219	SVA_D
chr3	47004876	47006441	SVA_D
chr3	47297210	47298640	SVA_D
chr3	47992803	47994129	SVA_D
chr3	48524510	48525234	SVA_D
chr3	48770891	48772886	SVA_D
chr3	50121077	50123316	SVA_D
chr3	50348025	50350444	SVA_D
chr3	50860567	50861250	SVA_D
chr3	51285724	51287717	SVA_D
chr3	51345648	51347066	SVA_D
chr3	51891919	51893690	SVA_D
chr3	58274960	58277150	SVA_D
chr3	61656812	61658521	SVA_D
chr3	71978052	71978713	SVA_D
chr3	75337822	75339607	SVA_D
chr3	82632985	82634858	SVA_D
chr3	95463007	95464189	SVA_D
chr3	100195773	100197871	SVA_D
chr3	102973164	102974801	SVA_D
chr3	103249756	103250488	SVA_D
chr3	107744494	107745788	SVA_D
chr3	108842177	108843995	SVA_D
chr3	112275111	112275882	SVA_D
chr3	112764488	112766441	SVA_D
chr3	113568163	113568908	SVA_D
chr3	116768854	116770341	SVA_D
chr3	118436595	118438075	SVA_D
chr3	121407004	121408513	SVA_D
chr3	121919846	121921348	SVA_D
chr3	122465463	122467245	SVA_D
chr3	122498376	122500437	SVA_D
chr3	124468262	124470212	SVA_D
chr3	128535045	128535276	SVA_D
chr3	129057288	129059709	SVA_D
chr3	129080541	129083227	SVA_D
chr3	131670365	131672102	SVA_D
chr3	133192306	133192687	SVA_D
chr3	136441455	136443460	SVA_D
chr3	136916703	136918245	SVA_D
chr3	142765163	142766753	SVA_D
chr3	142804459	142806480	SVA_D
chr3	145200037	145200843	SVA_D
chr3	149097866	149099196	SVA_D
chr3	152657402	152657611	SVA_D
chr3	159896049	159897357	SVA_D
chr3	167764111	167764316	SVA_D
chr3	177608886	177610410	SVA_D
chr3	179444953	179446792	SVA_D
chr3	184720944	184722318	SVA_D
chr3	186528654	186530271	SVA_D
chr3	186591017	186592864	SVA_D
chr3	186602163	186603399	SVA_D
chr3	190190453	190191999	SVA_D
chr3	196269450	196270485	SVA_D
chr3	196346462	196346874	SVA_D
chr3	196700069	196701215	SVA_D
chr3	197328596	197330107	SVA_D
chr3	197457867	197458734	SVA_D
chr4	13762308	13763786	SVA_D
chr4	78904327	78905990	SVA_D
chr4	388758	390573	SVA_D
chr4	543630	545258	SVA_D
chr4	586099	586746	SVA_D
chr4	3539578	3541543	SVA_D
chr4	6757607	6758404	SVA_D
chr4	6978756	6980483	SVA_D
chr4	16394156	16395980	SVA_D
chr4	28515817	28517459	SVA_D
chr4	30928934	30929497	SVA_D
chr4	37669823	37671675	SVA_D
chr4	38808432	38810315	SVA_D
chr4	40142218	40143784	SVA_D
chr4	40148530	40150122	SVA_D
chr4	46378752	46380686	SVA_D
chr4	54103028	54105625	SVA_D
chr4	54121348	54123109	SVA_D
chr4	54898422	54898727	SVA_D
chr4	55190959	55192750	SVA_D
chr4	57559028	57560525	SVA_D
chr4	58038661	58040267	SVA_D
chr4	58089931	58091364	SVA_D
chr4	65765897	65766558	SVA_D
chr4	70627068	70628720	SVA_D
chr4	77343844	77345469	SVA_D
chr4	79468464	79470206	SVA_D
chr4	84102597	84104533	SVA_D
chr4	84105757	84108194	SVA_D
chr4	84863980	84865850	SVA_D
chr4	87916414	87917873	SVA_D
chr4	110517881	110519798	SVA_D
chr4	113878169	113879806	SVA_D
chr4	115437014	115438572	SVA_D
chr4	119456449	119457100	SVA_D
chr4	123732305	123734357	SVA_D
chr4	123936338	123938405	SVA_D
chr4	129003968	129005815	SVA_D
chr4	139774611	139776433	SVA_D
chr4	148278356	148280058	SVA_D
chr4	152135016	152136257	SVA_D
chr4	152446904	152448735	SVA_D
chr4	153787033	153788707	SVA_D
chr4	159666937	159668611	SVA_D
chr4	160443866	160446443	SVA_D
chr4	165940372	165942110	SVA_D
chr4	170490576	170492323	SVA_D
chr4	170966872	170968713	SVA_D
chr4	175215197	175216908	SVA_D
chr4	175612515	175614107	SVA_D
chr4	183961293	183962888	SVA_D
chr4	186160923	186162736	SVA_D
chr4	188578632	188580034	SVA_D
chr4	188912091	188913240	SVA_D
chr4	190892485	190892924	SVA_D
chr5	134216899	134218561	SVA_D
chr5	827853	828598	SVA_D
chr5	1585531	1587428	SVA_D
chr5	18309070	18310851	SVA_D
chr5	28596342	28597183	SVA_D
chr5	32141682	32143573	SVA_D
chr5	37012563	37014358	SVA_D
chr5	37295138	37296790	SVA_D
chr5	37414883	37416681	SVA_D
chr5	37562548	37564705	SVA_D
chr5	38861219	38863325	SVA_D
chr5	39273084	39273422	SVA_D
chr5	39333659	39335097	SVA_D
chr5	42979912	42981491	SVA_D
chr5	43521580	43523181	SVA_D
chr5	43577683	43579259	SVA_D
chr5	53676571	53678077	SVA_D
chr5	54991097	54993109	SVA_D
chr5	55309745	55311848	SVA_D
chr5	55334097	55335434	SVA_D
chr5	55667732	55669319	SVA_D
chr5	59726368	59727947	SVA_D
chr5	61808434	61810470	SVA_D
chr5	62379046	62380513	SVA_D
chr5	65235335	65237160	SVA_D
chr5	65272343	65273813	SVA_D
chr5	67618929	67620426	SVA_D
chr5	68358093	68359673	SVA_D
chr5	68810356	68812368	SVA_D
chr5	70820460	70822079	SVA_D
chr5	70846940	70848682	SVA_D
chr5	74565220	74567996	SVA_D
chr5	75115051	75115552	SVA_D
chr5	75631245	75632583	SVA_D
chr5	76107393	76109499	SVA_D
chr5	76279688	76281789	SVA_D
chr5	77391828	77394120	SVA_D
chr5	77686475	77687882	SVA_D
chr5	79596364	79598167	SVA_D
chr5	80239148	80239744	SVA_D
chr5	80728569	80729431	SVA_D
chr5	81278384	81280269	SVA_D
chr5	83607376	83608538	SVA_D
chr5	87911005	87912636	SVA_D
chr5	89890302	89892660	SVA_D
chr5	107894094	107895876	SVA_D
chr5	108327587	108329382	SVA_D
chr5	112289880	112291497	SVA_D
chr5	115026255	115026960	SVA_D
chr5	116337459	116338632	SVA_D
chr5	116934694	116936530	SVA_D
chr5	118456986	118459145	SVA_D
chr5	119408606	119408817	SVA_D
chr5	122248429	122249846	SVA_D
chr5	132318083	132319681	SVA_D
chr5	136872689	136874819	SVA_D
chr5	137405741	137407045	SVA_D
chr5	138111732	138113658	SVA_D
chr5	138146242	138147653	SVA_D
chr5	138391282	138393022	SVA_D
chr5	138505506	138507406	SVA_D
chr5	138559590	138561269	SVA_D
chr5	139806123	139808266	SVA_D
chr5	149049095	149051004	SVA_D
chr5	152416134	152416859	SVA_D
chr5	152675155	152677403	SVA_D
chr5	156440483	156442109	SVA_D
chr5	156845946	156847661	SVA_D
chr5	158008768	158011004	SVA_D
chr5	175678584	175680162	SVA_D
chr5	175859990	175861816	SVA_D
chr5	176986466	176987384	SVA_D
chr5	179261430	179262696	SVA_D
chr5	180197674	180198810	SVA_D
chr6	5835119	5836934	SVA_D
chr6	15415045	15416976	SVA_D
chr6	15725806	15727588	SVA_D
chr6	17734907	17736767	SVA_D
chr6	19938866	19941379	SVA_D
chr6	21796366	21798644	SVA_D
chr6	22835909	22838166	SVA_D
chr6	27794678	27796292	SVA_D
chr6	29899781	29901531	SVA_D
chr6	30442222	30443776	SVA_D
chr6	30960346	30961771	SVA_D
chr6	31421528	31424333	SVA_D
chr6	31899039	31900930	SVA_D
chr6	31943432	31944815	SVA_D
chr6	32351966	32353933	SVA_D
chr6	33026722	33028594	SVA_D
chr6	33452841	33454399	SVA_D
chr6	33799714	33801379	SVA_D
chr6	34753469	34755395	SVA_D
chr6	41584042	41584935	SVA_D
chr6	42433786	42434910	SVA_D
chr6	48338400	48339833	SVA_D
chr6	52519789	52521834	SVA_D
chr6	53169266	53171154	SVA_D
chr6	55774113	55775827	SVA_D
chr6	56688783	56690317	SVA_D
chr6	66879994	66880293	SVA_D
chr6	71975115	71977194	SVA_D
chr6	74310674	74312172	SVA_D
chr6	74369521	74371468	SVA_D
chr6	74560127	74561707	SVA_D
chr6	74624021	74624940	SVA_D
chr6	75198516	75199265	SVA_D
chr6	76150703	76152495	SVA_D
chr6	84953492	84955343	SVA_D
chr6	86547630	86549418	SVA_D
chr6	88460108	88461852	SVA_D
chr6	99589198	99590754	SVA_D
chr6	100097411	100098951	SVA_D
chr6	106300985	106302823	SVA_D
chr6	108123866	108125270	SVA_D
chr6	108254876	108256987	SVA_D
chr6	108274578	108275684	SVA_D
chr6	108590411	108592150	SVA_D
chr6	112368263	112369575	SVA_D
chr6	112848862	112850437	SVA_D
chr6	131122970	131124468	SVA_D
chr6	135684156	135686101	SVA_D
chr6	144753814	144755500	SVA_D
chr6	148499304	148500902	SVA_D
chr6	150106542	150108472	SVA_D
chr6	151770764	151772353	SVA_D
chr6	152219535	152221254	SVA_D
chr6	154584381	154585123	SVA_D
chr6	155007767	155009399	SVA_D
chr6	155286732	155288568	SVA_D
chr6	156990760	156992316	SVA_D
chr6	158729032	158730976	SVA_D
chr6	160081483	160082279	SVA_D
chr7	2341724	2343603	SVA_D
chr7	4429233	4430033	SVA_D
chr7	4662941	4664548	SVA_D
chr7	6709866	6712087	SVA_D
chr7	7013997	7015795	SVA_D
chr7	8929573	8930932	SVA_D
chr7	13141542	13143290	SVA_D
chr7	16828689	16830723	SVA_D
chr7	22839828	22841483	SVA_D
chr7	23084915	23087035	SVA_D
chr7	26187081	26188695	SVA_D
chr7	26300850	26302656	SVA_D
chr7	27083702	27085812	SVA_D
chr7	28877844	28879185	SVA_D
chr7	36235985	36237518	SVA_D
chr7	37331517	37333330	SVA_D
chr7	47998377	47999985	SVA_D
chr7	50526597	50528763	SVA_D
chr7	51275134	51276762	SVA_D
chr7	54734724	54736475	SVA_D
chr7	55378897	55379928	SVA_D
chr7	55469238	55471173	SVA_D
chr7	56217749	56220242	SVA_D
chr7	62059486	62061081	SVA_D
chr7	63334344	63335544	SVA_D
chr7	64037151	64038509	SVA_D
chr7	64177666	64179262	SVA_D
chr7	64198162	64200024	SVA_D
chr7	64244501	64246091	SVA_D
chr7	64427310	64429501	SVA_D
chr7	66341754	66342368	SVA_D
chr7	73210890	73212455	SVA_D
chr7	75581285	75582657	SVA_D
chr7	77162220	77164102	SVA_D
chr7	87894795	87896743	SVA_D
chr7	89782210	89782449	SVA_D
chr7	90373322	90374218	SVA_D
chr7	93214543	93216213	SVA_D
chr7	99023725	99025740	SVA_D
chr7	99484931	99486902	SVA_D
chr7	100119857	100122236	SVA_D
chr7	101001275	101003787	SVA_D
chr7	105050468	105052241	SVA_D
chr7	108312128	108312850	SVA_D
chr7	111249316	111251229	SVA_D
chr7	111768304	111768982	SVA_D
chr7	112191104	112192655	SVA_D
chr7	112561992	112563579	SVA_D
chr7	128216063	128217823	SVA_D
chr7	130274460	130277290	SVA_D
chr7	132668733	132671176	SVA_D
chr7	132861673	132863088	SVA_D
chr7	139114122	139114720	SVA_D
chr7	139204121	139205837	SVA_D
chr7	140061312	140063510	SVA_D
chr7	140130759	140132206	SVA_D
chr7	140462406	140463309	SVA_D
chr7	147498419	147499919	SVA_D
chr7	148976835	148977340	SVA_D
chr7	149250513	149252940	SVA_D
chr7	150202798	150203489	SVA_D
chr7	153011131	153013316	SVA_D
chr7	158450214	158450861	SVA_D
chr8	57015884	57018245	SVA_D
chr8	57933738	57935734	SVA_D
chr8	142211666	142213293	SVA_D
chr8	5582236	5583743	SVA_D
chr8	9221877	9222915	SVA_D
chr8	21569194	21570592	SVA_D
chr8	33515055	33516771	SVA_D
chr8	34385526	34387763	SVA_D
chr8	34951832	34952664	SVA_D
chr8	37784556	37786231	SVA_D
chr8	41483238	41484840	SVA_D
chr8	42793876	42795678	SVA_D
chr8	42887538	42889172	SVA_D
chr8	43273772	43275680	SVA_D
chr8	43542038	43543834	SVA_D
chr8	52070937	52072762	SVA_D
chr8	52446037	52448271	SVA_D
chr8	57183941	57185581	SVA_D
chr8	57983370	57984835	SVA_D
chr8	59588379	59589853	SVA_D
chr8	61459454	61462036	SVA_D
chr8	64091778	64093543	SVA_D
chr8	66574289	66575782	SVA_D
chr8	67143843	67145689	SVA_D
chr8	68263056	68263701	SVA_D
chr8	68373291	68374040	SVA_D
chr8	70157208	70159111	SVA_D
chr8	87705641	87707570	SVA_D
chr8	90710318	90712376	SVA_D
chr8	94050768	94052455	SVA_D
chr8	101903703	101905572	SVA_D
chr8	103940447	103941564	SVA_D
chr8	122668707	122669486	SVA_D
chr8	124326629	124328838	SVA_D
chr8	125443552	125445155	SVA_D
chr8	129130068	129131632	SVA_D
chr8	131934454	131935002	SVA_D
chr8	134769083	134771304	SVA_D
chr8	143938192	143938463	SVA_D
chr8	145092008	145092734	SVA_D
chr8	145285710	145286303	SVA_D
chr9	6622240	6623631	SVA_D
chr9	6798252	6799627	SVA_D
chr9	15233321	15235035	SVA_D
chr9	16976740	16978368	SVA_D
chr9	19433151	19434757	SVA_D
chr9	29188015	29190065	SVA_D
chr9	33600212	33601835	SVA_D
chr9	34136812	34138764	SVA_D
chr9	34936011	34937661	SVA_D
chr9	71718529	71719037	SVA_D
chr9	75465358	75466785	SVA_D
chr9	76811726	76813602	SVA_D
chr9	79569737	79571201	SVA_D
chr9	79675073	79676561	SVA_D
chr9	80375134	80378032	SVA_D
chr9	86343657	86344307	SVA_D
chr9	86418137	86420398	SVA_D
chr9	88187984	88189399	SVA_D
chr9	88926480	88928041	SVA_D
chr9	90372469	90375048	SVA_D
chr9	90859015	90860955	SVA_D
chr9	91573631	91574471	SVA_D
chr9	94989086	94990425	SVA_D
chr9	95592356	95594734	SVA_D
chr9	100558225	100559934	SVA_D
chr9	102829438	102831589	SVA_D
chr9	110033455	110035405	SVA_D
chr9	112859254	112860461	SVA_D
chr9	119602162	119603649	SVA_D
chr9	123066540	123068090	SVA_D
chr9	125473045	125474255	SVA_D
chr9	125613736	125615676	SVA_D
chr9	125628635	125631014	SVA_D
chr9	125818760	125820365	SVA_D
chr9	128220494	128222152	SVA_D
chr9	128338758	128340720	SVA_D
chr9	128541534	128543849	SVA_D
chr9	131541763	131543445	SVA_D
chr9	133381257	133382796	SVA_D
chr9	134782583	134784278	SVA_D
chr9	136256925	136257635	SVA_D
chr9	136609696	136610650	SVA_D
chrX	1353939	1355935	SVA_D
chrX	7526039	7528385	SVA_D
chrX	12980678	12982554	SVA_D
chrX	16982167	16984267	SVA_D
chrX	16985963	16987931	SVA_D
chrX	29350781	29353461	SVA_D
chrX	30771476	30772893	SVA_D
chrX	37565890	37567494	SVA_D
chrX	39136108	39138280	SVA_D
chrX	41070820	41071728	SVA_D
chrX	41470855	41472901	SVA_D
chrX	42144303	42145923	SVA_D
chrX	46254121	46256474	SVA_D
chrX	47974008	47975747	SVA_D
chrX	48081167	48082652	SVA_D
chrX	48517222	48518949	SVA_D
chrX	51022084	51023820	SVA_D
chrX	53992631	53994567	SVA_D
chrX	54154909	54156593	SVA_D
chrX	54598440	54599967	SVA_D
chrX	55774247	55776500	SVA_D
chrX	62612275	62614049	SVA_D
chrX	69591097	69592550	SVA_D
chrX	69898784	69900446	SVA_D
chrX	70560526	70562467	SVA_D
chrX	70671329	70672974	SVA_D
chrX	73385490	73387983	SVA_D
chrX	73787741	73789694	SVA_D
chrX	76499082	76500801	SVA_D
chrX	77021171	77022764	SVA_D
chrX	77186509	77188447	SVA_D
chrX	77520679	77521986	SVA_D
chrX	78020731	78021449	SVA_D
chrX	79651771	79653484	SVA_D
chrX	79845875	79847758	SVA_D
chrX	79967654	79969206	SVA_D
chrX	84978264	84979023	SVA_D
chrX	95305305	95306267	SVA_D
chrX	99810493	99811651	SVA_D
chrX	99978129	99979868	SVA_D
chrX	102358776	102360246	SVA_D
chrX	118495306	118497001	SVA_D
chrX	122867341	122868845	SVA_D
chrX	123261827	123263086	SVA_D
chrX	125774716	125775954	SVA_D
chrX	128983655	128986008	SVA_D
chrX	130461273	130462199	SVA_D
chrX	133972665	133974403	SVA_D
chrX	134093729	134095193	SVA_D
chrX	136081509	136083857	SVA_D
chrX	144517075	144518660	SVA_D
chrX	155136939	155138256	SVA_D
chrY	1303939	1305935	SVA_D
chrY	14990011	14991483	SVA_D
chrY	59239945	59241262	SVA_D
chr10	6247937	6249410	SVA_D
chr10	7033880	7034504	SVA_D
chr10	8910327	8911876	SVA_D
chr10	12564195	12565789	SVA_D
chr10	29223391	29223805	SVA_D
chr10	29984713	29986738	SVA_D
chr10	35695109	35695840	SVA_D
chr10	42632951	42634451	SVA_D
chr10	43342098	43343771	SVA_D
chr10	43959830	43961629	SVA_D
chr10	45754720	45756436	SVA_D
chr10	45825527	45826422	SVA_D
chr10	45886429	45888172	SVA_D
chr10	46006824	46008669	SVA_D
chr10	53151895	53153231	SVA_D
chr10	61455822	61457495	SVA_D
chr10	65570535	65572274	SVA_D
chr10	69450615	69452514	SVA_D
chr10	72166873	72168074	SVA_D
chr10	72390223	72391763	SVA_D
chr10	73628415	73630266	SVA_D
chr10	73634921	73636503	SVA_D
chr10	75448716	75450383	SVA_D
chr10	80227652	80229522	SVA_D
chr10	82293036	82293968	SVA_D
chr10	82293994	82295327	SVA_D
chr10	88839648	88841720	SVA_D
chr10	93082267	93084058	SVA_D
chr10	94734301	94736426	SVA_D
chr10	95729742	95731384	SVA_D
chr10	99287232	99289554	SVA_D
chr10	99600718	99602222	SVA_D
chr10	102036046	102038579	SVA_D
chr10	105366217	105367927	SVA_D
chr10	109560576	109561312	SVA_D
chr10	112526083	112528030	SVA_D
chr10	116546457	116548082	SVA_D
chr10	120940813	120942736	SVA_D
chr10	121019923	121021456	SVA_D
chr10	121553537	121555624	SVA_D
chr10	121973996	121975597	SVA_D
chr10	123962173	123963721	SVA_D
chr10	127206300	127207745	SVA_D
chr10	135227418	135228732	SVA_D
chr11	77200455	77202190	SVA_D
chr11	3418351	3419320	SVA_D
chr11	4158001	4159343	SVA_D
chr11	6711880	6712187	SVA_D
chr11	8998866	9001068	SVA_D
chr11	16927847	16929822	SVA_D
chr11	18141975	18143565	SVA_D
chr11	19880685	19882673	SVA_D
chr11	32755971	32756200	SVA_D
chr11	34007099	34008566	SVA_D
chr11	36165451	36167571	SVA_D
chr11	46606606	46606935	SVA_D
chr11	46918922	46919750	SVA_D
chr11	47058943	47061054	SVA_D
chr11	55910997	55912044	SVA_D
chr11	57483053	57485227	SVA_D
chr11	59352409	59353656	SVA_D
chr11	59412511	59412855	SVA_D
chr11	59466491	59468034	SVA_D
chr11	59967785	59969343	SVA_D
chr11	60388813	60391141	SVA_D
chr11	60933229	60934825	SVA_D
chr11	62123094	62123754	SVA_D
chr11	64469227	64470293	SVA_D
chr11	65217780	65219931	SVA_D
chr11	65529662	65531199	SVA_D
chr11	67244901	67245525	SVA_D
chr11	68628255	68629849	SVA_D
chr11	70140656	70142885	SVA_D
chr11	70877833	70879877	SVA_D
chr11	73282257	73283918	SVA_D
chr11	73607342	73609291	SVA_D
chr11	73646654	73648788	SVA_D
chr11	73839612	73841216	SVA_D
chr11	75587893	75589981	SVA_D
chr11	76330344	76330900	SVA_D
chr11	76531820	76533070	SVA_D
chr11	76644325	76645786	SVA_D
chr11	78901814	78903812	SVA_D
chr11	81892216	81893920	SVA_D
chr11	82843618	82845216	SVA_D
chr11	83026661	83028916	SVA_D
chr11	85820830	85823186	SVA_D
chr11	86442568	86444195	SVA_D
chr11	86589249	86591501	SVA_D
chr11	89593162	89594765	SVA_D
chr11	89716058	89717682	SVA_D
chr11	90796024	90797650	SVA_D
chr11	91889996	91892084	SVA_D
chr11	95214922	95216586	SVA_D
chr11	106187385	106189041	SVA_D
chr11	107782481	107784211	SVA_D
chr11	111897051	111898675	SVA_D
chr11	117121327	117122276	SVA_D
chr11	124574449	124575244	SVA_D
chr11	129717302	129718426	SVA_D
chr11	129913859	129914823	SVA_D
chr12	7351802	7353527	SVA_D
chr12	7741774	7743831	SVA_D
chr12	8335969	8337964	SVA_D
chr12	8776916	8779382	SVA_D
chr12	12565839	12568514	SVA_D
chr12	12718330	12719858	SVA_D
chr12	19493245	19493899	SVA_D
chr12	26937191	26939402	SVA_D
chr12	28026222	28027801	SVA_D
chr12	28353234	28354963	SVA_D
chr12	31333177	31333788	SVA_D
chr12	32715348	32716998	SVA_D
chr12	44078104	44080137	SVA_D
chr12	48893514	48895337	SVA_D
chr12	49117801	49119365	SVA_D
chr12	49235221	49237100	SVA_D
chr12	49308893	49310441	SVA_D
chr12	49676768	49677452	SVA_D
chr12	49829428	49831664	SVA_D
chr12	50253991	50255763	SVA_D
chr12	52038295	52039749	SVA_D
chr12	52802761	52804486	SVA_D
chr12	53516123	53516797	SVA_D
chr12	54881264	54883103	SVA_D
chr12	55872247	55873908	SVA_D
chr12	57176444	57178514	SVA_D
chr12	57182240	57184386	SVA_D
chr12	57356596	57359068	SVA_D
chr12	57900633	57902496	SVA_D
chr12	64079877	64081381	SVA_D
chr12	68878223	68878713	SVA_D
chr12	76334777	76337182	SVA_D
chr12	80700552	80702792	SVA_D
chr12	95448533	95448893	SVA_D
chr12	95628462	95630245	SVA_D
chr12	96300545	96302463	SVA_D
chr12	96551862	96552692	SVA_D
chr12	100687308	100689575	SVA_D
chr12	104037583	104038308	SVA_D
chr12	110610147	110611786	SVA_D
chr12	111387743	111389771	SVA_D
chr12	111944423	111945974	SVA_D
chr12	119797341	119798999	SVA_D
chr12	121513114	121515465	SVA_D
chr12	122071556	122072662	SVA_D
chr12	122841144	122843002	SVA_D
chr12	123192801	123193479	SVA_D
chr12	124585705	124587547	SVA_D
chr12	131480304	131482770	SVA_D
chr12	132410289	132411662	SVA_D
chr13	19247425	19248904	SVA_D
chr13	23432548	23434124	SVA_D
chr13	24546062	24547240	SVA_D
chr13	25543830	25545367	SVA_D
chr13	26053630	26055365	SVA_D
chr13	26086028	26088166	SVA_D
chr13	27297216	27298964	SVA_D
chr13	27379807	27380542	SVA_D
chr13	30843190	30845063	SVA_D
chr13	31412721	31414780	SVA_D
chr13	32573555	32575276	SVA_D
chr13	33289761	33291843	SVA_D
chr13	34755567	34756301	SVA_D
chr13	37853644	37855539	SVA_D
chr13	41473878	41476048	SVA_D
chr13	41528556	41530730	SVA_D
chr13	42455522	42456979	SVA_D
chr13	45255842	45257635	SVA_D
chr13	50078623	50079214	SVA_D
chr13	51651255	51653059	SVA_D
chr13	52637162	52639276	SVA_D
chr13	52653423	52655042	SVA_D
chr13	81676164	81677139	SVA_D
chr13	88627862	88629770	SVA_D
chr13	96342238	96344400	SVA_D
chr13	99893986	99895292	SVA_D
chr13	101270745	101271496	SVA_D
chr13	101413764	101414626	SVA_D
chr13	108434370	108436230	SVA_D
chr13	111258022	111259669	SVA_D
chr13	114570029	114570694	SVA_D
chr14	77200342	77201857	SVA_D
chr14	20680185	20681608	SVA_D
chr14	20777453	20779452	SVA_D
chr14	20973422	20975769	SVA_D
chr14	21656300	21657641	SVA_D
chr14	31905964	31907446	SVA_D
chr14	34547895	34549008	SVA_D
chr14	34880449	34882041	SVA_D
chr14	36293177	36294846	SVA_D
chr14	36445365	36447891	SVA_D
chr14	38023856	38025752	SVA_D
chr14	42142256	42144843	SVA_D
chr14	50287337	50289077	SVA_D
chr14	52071857	52072099	SVA_D
chr14	54669303	54671612	SVA_D
chr14	55922429	55923750	SVA_D
chr14	57799771	57801192	SVA_D
chr14	59525014	59526475	SVA_D
chr14	63631510	63633556	SVA_D
chr14	63988656	63990445	SVA_D
chr14	64503851	64505606	SVA_D
chr14	66099699	66101298	SVA_D
chr14	66158341	66160279	SVA_D
chr14	67011299	67013543	SVA_D
chr14	67807385	67808949	SVA_D
chr14	76390632	76392455	SVA_D
chr14	77215926	77217714	SVA_D
chr14	77287917	77289084	SVA_D
chr14	77882605	77883249	SVA_D
chr14	78459365	78460902	SVA_D
chr14	80752262	80753977	SVA_D
chr14	83279997	83281667	SVA_D
chr14	85818381	85819873	SVA_D
chr14	86295503	86297031	SVA_D
chr14	89971588	89973486	SVA_D
chr14	92022874	92024772	SVA_D
chr14	95123762	95125237	SVA_D
chr14	100646600	100648282	SVA_D
chr14	100810398	100812012	SVA_D
chr14	102638247	102639433	SVA_D
chr14	103142386	103144580	SVA_D
chr15	27248370	27249814	SVA_D
chr15	29094105	29095886	SVA_D
chr15	35238605	35239716	SVA_D
chr15	40974272	40976457	SVA_D
chr15	41612454	41614185	SVA_D
chr15	43306051	43307851	SVA_D
chr15	43458752	43460416	SVA_D
chr15	45584609	45586200	SVA_D
chr15	49841523	49843482	SVA_D
chr15	50449924	50451308	SVA_D
chr15	51585731	51587195	SVA_D
chr15	52577597	52579153	SVA_D
chr15	56401217	56403872	SVA_D
chr15	62623773	62625581	SVA_D
chr15	62982093	62983277	SVA_D
chr15	63390454	63391984	SVA_D
chr15	65090617	65092291	SVA_D
chr15	68426074	68428927	SVA_D
chr15	69151247	69153456	SVA_D
chr15	69256014	69257943	SVA_D
chr15	72688140	72689984	SVA_D
chr15	73098685	73100475	SVA_D
chr15	75020586	75022177	SVA_D
chr15	75180143	75180885	SVA_D
chr15	75795274	75797818	SVA_D
chr15	78812597	78813341	SVA_D
chr15	84489997	84491992	SVA_D
chr15	85215474	85216662	SVA_D
chr15	89839687	89841023	SVA_D
chr15	90520681	90521772	SVA_D
chr15	93150153	93150789	SVA_D
chr15	93310694	93312674	SVA_D
chr15	99035621	99036863	SVA_D
chr15	101313768	101315222	SVA_D
chr16	308154	308770	SVA_D
chr16	2269335	2270001	SVA_D
chr16	2449311	2450819	SVA_D
chr16	3320800	3321558	SVA_D
chr16	4824354	4825051	SVA_D
chr16	7952753	7953349	SVA_D
chr16	8164344	8165934	SVA_D
chr16	11429279	11430596	SVA_D
chr16	14626032	14627346	SVA_D
chr16	17598871	17600721	SVA_D
chr16	28459272	28460903	SVA_D
chr16	28676780	28678371	SVA_D
chr16	28790917	28792548	SVA_D
chr16	29070841	29072393	SVA_D
chr16	29487811	29488114	SVA_D
chr16	30227152	30227455	SVA_D
chr16	31114889	31117030	SVA_D
chr16	31180681	31181554	SVA_D
chr16	31242897	31244418	SVA_D
chr16	31379927	31380716	SVA_D
chr16	31847372	31848739	SVA_D
chr16	46686572	46688095	SVA_D
chr16	47033358	47035202	SVA_D
chr16	47214263	47216109	SVA_D
chr16	49243567	49245173	SVA_D
chr16	53572423	53574158	SVA_D
chr16	53731226	53733318	SVA_D
chr16	57233820	57235903	SVA_D
chr16	58429241	58431756	SVA_D
chr16	58879421	58880996	SVA_D
chr16	66664186	66665833	SVA_D
chr16	68196652	68198333	SVA_D
chr16	69313789	69314569	SVA_D
chr16	70258097	70259494	SVA_D
chr16	71622713	71624168	SVA_D
chr16	85841221	85842638	SVA_D
chr16	89528429	89530101	SVA_D
chr16	89872756	89873422	SVA_D
chr17	474750	476282	SVA_D
chr17	501189	503014	SVA_D
chr17	1149817	1151246	SVA_D
chr17	1305936	1307355	SVA_D
chr17	2158830	2159517	SVA_D
chr17	2349889	2352054	SVA_D
chr17	2409533	2411432	SVA_D
chr17	3015148	3016938	SVA_D
chr17	3273928	3276203	SVA_D
chr17	3367208	3369090	SVA_D
chr17	3466972	3468371	SVA_D
chr17	3537000	3537574	SVA_D
chr17	3756886	3758383	SVA_D
chr17	4481332	4482379	SVA_D
chr17	5046339	5047064	SVA_D
chr17	5624162	5625327	SVA_D
chr17	6128943	6130411	SVA_D
chr17	15770109	15771695	SVA_D
chr17	15882283	15883347	SVA_D
chr17	15997859	15999635	SVA_D
chr17	17814965	17816593	SVA_D
chr17	18200735	18202384	SVA_D
chr17	19344105	19345737	SVA_D
chr17	19378610	19380027	SVA_D
chr17	20587727	20589414	SVA_D
chr17	21493849	21494442	SVA_D
chr17	22239807	22241531	SVA_D
chr17	26785166	26786776	SVA_D
chr17	26930494	26932375	SVA_D
chr17	27859373	27860876	SVA_D
chr17	28849823	28851242	SVA_D
chr17	29062744	29063489	SVA_D
chr17	33234644	33235299	SVA_D
chr17	35925448	35926755	SVA_D
chr17	36786460	36788558	SVA_D
chr17	37086258	37087994	SVA_D
chr17	37493198	37494788	SVA_D
chr17	40031654	40033178	SVA_D
chr17	40394839	40395153	SVA_D
chr17	40600457	40602063	SVA_D
chr17	41528855	41530576	SVA_D
chr17	42314761	42316928	SVA_D
chr17	42601349	42603122	SVA_D
chr17	44329739	44331162	SVA_D
chr17	45474374	45476216	SVA_D
chr17	45497278	45499010	SVA_D
chr17	47202919	47203878	SVA_D
chr17	47227444	47228301	SVA_D
chr17	56150627	56152611	SVA_D
chr17	56219084	56220882	SVA_D
chr17	57470875	57472460	SVA_D
chr17	57576808	57578526	SVA_D
chr17	60098048	60098895	SVA_D
chr17	61533156	61535051	SVA_D
chr17	62712093	62713487	SVA_D
chr17	63479840	63481370	SVA_D
chr17	63932897	63934550	SVA_D
chr17	78220872	78221250	SVA_D
chr17	78510656	78511882	SVA_D
chr17	79584689	79586244	SVA_D
chr17	80334689	80335356	SVA_D
chr18	2867370	2868789		SVA_D
chr18	6826685	6828405	SVA_D
chr18	7097821	7099486	SVA_D
chr18	9023626	9024282	SVA_D
chr18	11959017	11960661	SVA_D
chr18	12873244	12875325	SVA_D
chr18	12979066	12981518	SVA_D
chr18	13097648	13099213	SVA_D
chr18	14009955	14011906	SVA_D
chr18	14382193	14383525	SVA_D
chr18	19171627	19173592	SVA_D
chr18	25056545	25056824	SVA_D
chr18	29539447	29541617	SVA_D
chr18	33656880	33658672	SVA_D
chr18	46605773	46607941	SVA_D
chr18	47325579	47327279	SVA_D
chr18	55299331	55301135	SVA_D
chr18	61117010	61117824	SVA_D
chr18	62275584	62276515	SVA_D
chr18	64793420	64794947	SVA_D
chr18	73713228	73713881	SVA_D
chr18	74356826	74358427	SVA_D
chr18	74739968	74741426	SVA_D
chr19	1498617		1500000		SVA_D
chr19	5701310		5703042		SVA_D
chr19	6354798		6356476		SVA_D
chr19	8849095		8851087		SVA_D
chr19	9789996		9791610		SVA_D
chr19	11413624	11414247	SVA_D
chr19	12577935	12579524	SVA_D
chr19	15473169	15474827	SVA_D
chr19	18028420	18030317	SVA_D
chr19	18115825	18117465	SVA_D
chr19	20174330	20176102	SVA_D
chr19	20248086	20249434	SVA_D
chr19	20262842	20263501	SVA_D
chr19	20286140	20287650	SVA_D
chr19	20324646	20326120	SVA_D
chr19	20406576	20408040	SVA_D
chr19	20711906	20714088	SVA_D
chr19	21669126	21670491	SVA_D
chr19	21693377	21694910	SVA_D
chr19	21733457	21734942	SVA_D
chr19	21789316	21790274	SVA_D
chr19	21957947	21959468	SVA_D
[truncated: 677 more rows]
