# Supplementary material for: The Role of SINE-VNTR-Alu (SVA) Retrotransposons in Shaping the Human Genome
Source: Int J Mol Sci. 2019 Nov 27;20(23):5977. doi: 10.3390/ijms20235977 (PMC6928650; doi:10.3390/ijms20235977)
Supplement: Supplementary file 1 [file ijms-20-05977-s001.zip › Supplementary File 2 - SVAs per Mb.xlsx]

## Sheet: Sheet1
Chr	Start	End	Transcripts	All ref SVAs	SVA ABC	SVA DEF	SVA RIPs
chr1	1	1000000	114	0	0	0	0
chr1	1000001	2000000	178	0	0	0	1
chr1	2000001	3000000	62	0	0	0	0
chr1	3000001	4000000	65	0	0	0	0
chr1	4000001	5000000	5	0	0	0	0
chr1	5000001	6000000	9	0	0	0	1
chr1	6000001	7000000	82	2	0	2	1
chr1	7000001	8000000	17	1	0	1	0
chr1	8000001	9000000	20	3	0	3	2
chr1	9000001	10000000	44	0	0	0	0
chr1	10000001	11000000	45	1	0	1	0
chr1	11000001	12000000	69	2	1	1	1
chr1	12000001	13000000	41	4	2	2	1
chr1	13000001	14000000	27	7	0	7	0
chr1	14000001	15000000	10	0	0	0	1
chr1	15000001	16000000	43	0	0	0	0
chr1	16000001	17000000	90	0	0	0	1
chr1	17000001	18000000	57	0	0	0	1
chr1	18000001	19000000	18	0	0	0	2
chr1	19000001	20000000	62	0	0	0	0
chr1	20000001	21000000	43	0	0	0	1
chr1	21000001	22000000	48	5	1	4	1
chr1	22000001	23000000	38	0	0	0	0
chr1	23000001	24000000	44	2	0	2	0
chr1	24000001	25000000	86	6	1	5	1
chr1	25000001	26000000	47	3	0	3	1
chr1	26000001	27000000	78	1	0	1	1
chr1	27000001	28000000	64	5	1	4	1
chr1	28000001	29000000	79	2	0	2	5
chr1	29000001	30000000	36	0	0	0	0
chr1	30000001	31000000	1	1	1	0	0
chr1	31000001	32000000	37	1	0	1	0
chr1	32000001	33000000	90	0	0	0	0
chr1	33000001	34000000	69	6	3	3	0
chr1	34000001	35000000	9	1	1	0	0
chr1	35000001	36000000	50	2	1	1	1
chr1	36000001	37000000	62	1	0	1	2
chr1	37000001	38000000	14	1	0	1	1
chr1	38000001	39000000	51	1	0	1	1
chr1	39000001	40000000	35	2	0	2	1
chr1	40000001	41000000	81	4	2	2	0
chr1	41000001	42000000	48	0	0	0	1
chr1	42000001	43000000	18	0	0	0	0
chr1	43000001	44000000	85	2	0	2	1
chr1	44000001	45000000	87	0	0	0	2
chr1	45000001	46000000	80	8	4	4	1
chr1	46000001	47000000	67	4	1	3	2
chr1	47000001	48000000	67	0	0	0	0
chr1	48000001	49000000	15	4	1	3	0
chr1	49000001	50000000	7	0	0	0	0
chr1	50000001	51000000	15	1	0	1	0
chr1	51000001	52000000	20	2	2	0	0
chr1	52000001	53000000	47	2	0	2	0
chr1	53000001	54000000	60	2	1	1	1
chr1	54000001	55000000	45	1	0	1	2
chr1	55000001	56000000	44	1	0	1	1
chr1	56000001	57000000	2	0	0	0	0
chr1	57000001	58000000	19	0	0	0	1
chr1	58000001	59000000	8	0	0	0	1
chr1	59000001	60000000	19	0	0	0	1
chr1	60000001	61000000	15	0	0	0	0
chr1	61000001	62000000	8	0	0	0	0
chr1	62000001	63000000	27	0	0	0	2
chr1	63000001	64000000	21	1	0	1	1
chr1	64000001	65000000	13	2	0	2	2
chr1	65000001	66000000	36	0	0	0	1
chr1	66000001	67000000	15	1	0	1	0
chr1	67000001	68000000	77	0	0	0	0
chr1	68000001	69000000	24	0	0	0	0
chr1	69000001	70000000	1	0	0	0	0
chr1	70000001	71000000	24	0	0	0	1
chr1	71000001	72000000	23	1	1	0	0
chr1	72000001	73000000	4	0	0	0	0
chr1	73000001	74000000	1	0	0	0	0
chr1	74000001	75000000	9	0	0	0	0
chr1	75000001	76000000	25	0	0	0	0
chr1	76000001	77000000	29	1	0	1	0
chr1	77000001	78000000	14	0	0	0	1
chr1	78000001	79000000	33	2	0	2	1
chr1	79000001	80000000	10	0	0	0	0
chr1	80000001	81000000	0	0	0	0	0
chr1	81000001	82000000	1	1	1	0	1
chr1	82000001	83000000	8	0	0	0	0
chr1	83000001	84000000	2	0	0	0	1
chr1	84000001	85000000	37	0	0	0	0
chr1	85000001	86000000	42	0	0	0	0
chr1	86000001	87000000	22	1	0	1	0
chr1	87000001	88000000	25	2	1	1	1
chr1	88000001	89000000	1	0	0	0	1
chr1	89000001	90000000	33	0	0	0	0
chr1	90000001	91000000	14	1	0	1	0
chr1	91000001	92000000	18	2	1	1	0
chr1	92000001	93000000	31	1	1	0	1
chr1	93000001	94000000	36	0	0	0	1
chr1	94000001	95000000	38	0	0	0	0
chr1	95000001	96000000	37	0	0	0	0
chr1	96000001	97000000	0	1	0	1	0
chr1	97000001	98000000	15	1	0	1	0
chr1	98000001	99000000	8	1	0	1	0
chr1	99000001	100000000	9	2	2	0	0
chr1	100000001	101000000	40	2	1	1	0
chr1	101000001	102000000	29	0	0	0	0
chr1	102000001	103000000	7	0	0	0	0
chr1	103000001	104000000	5	0	0	0	0
chr1	104000001	105000000	18	0	0	0	0
chr1	105000001	106000000	0	0	0	0	0
chr1	106000001	107000000	1	1	0	0	1
chr1	107000001	108000000	11	0	0	0	0
chr1	108000001	109000000	28	1	0	1	0
chr1	109000001	110000000	66	6	2	4	0
chr1	110000001	111000000	88	0	0	0	0
chr1	111000001	112000000	47	1	0	1	2
chr1	112000001	113000000	28	4	0	4	3
chr1	113000001	114000000	53	6	2	4	0
chr1	114000001	115000000	56	1	1	0	0
chr1	115000001	116000000	32	4	3	1	0
chr1	116000001	117000000	25	0	0	0	0
chr1	117000001	118000000	32	2	1	1	0
chr1	118000001	119000000	12	0	0	0	0
chr1	119000001	120000000	18	0	0	0	0
chr1	120000001	121000000	31	0	0	0	0
chr1	121000001	122000000	3	0	0	0	0
chr1	122000001	123000000	0	0	0	0	0
chr1	123000001	124000000	0	0	0	0	0
chr1	124000001	125000000	0	0	0	0	0
chr1	125000001	126000000	0	0	0	0	0
chr1	126000001	127000000	0	0	0	0	0
chr1	127000001	128000000	0	0	0	0	0
chr1	128000001	129000000	0	0	0	0	0
chr1	129000001	130000000	0	0	0	0	0
chr1	130000001	131000000	0	0	0	0	0
chr1	131000001	132000000	0	0	0	0	0
chr1	132000001	133000000	0	0	0	0	0
chr1	133000001	134000000	0	0	0	0	0
chr1	134000001	135000000	0	0	0	0	0
chr1	135000001	136000000	0	0	0	0	0
chr1	136000001	137000000	0	0	0	0	0
chr1	137000001	138000000	0	0	0	0	0
chr1	138000001	139000000	0	0	0	0	0
chr1	139000001	140000000	0	0	0	0	0
chr1	140000001	141000000	0	0	0	0	0
chr1	141000001	142000000	0	0	0	0	0
chr1	142000001	143000000	12	0	0	0	0
chr1	143000001	144000000	25	1	0	1	0
chr1	144000001	145000000	75	0	0	0	0
chr1	145000001	146000000	97	2	1	1	0
chr1	146000001	147000000	42	2	1	1	1
chr1	147000001	148000000	53	1	0	1	0
chr1	148000001	149000000	65	0	0	0	0
chr1	149000001	150000000	76	2	0	2	0
chr1	150000001	151000000	114	3	1	2	2
chr1	151000001	152000000	130	3	1	2	2
chr1	152000001	153000000	59	5	2	3	1
chr1	153000001	154000000	106	2	1	1	0
chr1	154000001	155000000	96	2	0	2	1
chr1	155000001	156000000	267	2	0	2	1
chr1	156000001	157000000	146	2	0	2	2
chr1	157000001	158000000	36	0	0	0	0
chr1	158000001	159000000	61	0	0	0	1
chr1	159000001	160000000	50	1	1	0	0
chr1	160000001	161000000	96	4	4	0	0
chr1	161000001	162000000	187	3	1	2	1
chr1	162000001	163000000	26	3	2	1	1
chr1	163000001	164000000	13	2	2	0	0
chr1	164000001	165000000	7	0	0	0	0
chr1	165000001	166000000	29	0	0	0	1
chr1	166000001	167000000	18	1	1	0	0
chr1	167000001	168000000	40	2	2	0	0
chr1	168000001	169000000	28	2	2	0	4
chr1	169000001	170000000	47	0	0	0	0
chr1	170000001	171000000	21	1	0	1	1
chr1	171000001	172000000	40	1	1	0	0
chr1	172000001	173000000	21	1	0	1	0
chr1	173000001	174000000	43	1	0	1	0
chr1	174000001	175000000	20	2	0	2	1
chr1	175000001	176000000	17	0	0	0	1
chr1	176000001	177000000	15	2	0	2	0
chr1	177000001	178000000	16	0	0	0	0
chr1	178000001	179000000	25	0	0	0	0
chr1	179000001	180000000	62	3	0	3	0
chr1	180000001	181000000	26	1	1	0	0
chr1	181000001	182000000	16	2	2	0	1
chr1	182000001	183000000	41	3	0	3	1
chr1	183000001	184000000	35	1	1	0	1
chr1	184000001	185000000	16	0	0	0	0
chr1	185000001	186000000	19	0	0	0	0
chr1	186000001	187000000	24	1	0	1	0
chr1	187000001	188000000	1	1	0	1	0
chr1	188000001	189000000	0	0	0	0	0
chr1	189000001	190000000	0	2	2	0	0
chr1	190000001	191000000	4	0	0	0	0
chr1	191000001	192000000	0	0	0	0	0
chr1	192000001	193000000	16	1	0	1	0
chr1	193000001	194000000	25	1	1	0	0
chr1	194000001	195000000	0	0	0	0	0
chr1	195000001	196000000	0	0	0	0	0
chr1	196000001	197000000	25	0	0	0	0
chr1	197000001	198000000	26	1	0	1	0
chr1	198000001	199000000	19	1	1	0	0
chr1	199000001	200000000	3	1	0	1	1
chr1	200000001	201000000	29	0	0	0	0
chr1	201000001	202000000	64	0	0	0	0
chr1	202000001	203000000	60	3	0	3	0
chr1	203000001	204000000	53	3	2	1	1
chr1	204000001	205000000	67	0	0	0	1
chr1	205000001	206000000	76	0	0	0	0
chr1	206000001	207000000	33	1	0	1	0
chr1	207000001	208000000	72	0	0	0	0
chr1	208000001	209000000	8	1	0	1	0
chr1	209000001	210000000	24	1	0	1	0
chr1	210000001	211000000	24	0	0	0	0
chr1	211000001	212000000	25	3	1	2	1
chr1	212000001	213000000	38	6	2	4	2
chr1	213000001	214000000	26	1	0	1	0
chr1	214000001	215000000	13	0	0	0	2
chr1	215000001	216000000	11	1	0	1	0
chr1	216000001	217000000	18	0	0	0	0
chr1	217000001	218000000	15	1	0	1	1
chr1	218000001	219000000	9	0	0	0	0
chr1	219000001	220000000	7	1	0	1	0
chr1	220000001	221000000	35	2	0	2	0
chr1	221000001	222000000	6	0	0	0	0
chr1	222000001	223000000	34	1	0	1	0
chr1	223000001	224000000	18	0	0	0	2
chr1	224000001	225000000	32	2	1	1	1
chr1	225000001	226000000	18	2	2	0	1
chr1	226000001	227000000	32	2	1	1	0
chr1	227000001	228000000	34	3	1	2	1
chr1	228000001	229000000	64	0	0	0	0
chr1	229000001	230000000	15	0	0	0	2
chr1	230000001	231000000	18	1	1	0	0
chr1	231000001	232000000	75	2	1	1	0
chr1	232000001	233000000	24	1	0	1	0
chr1	233000001	234000000	16	0	0	0	0
chr1	234000001	235000000	14	1	0	1	1
chr1	235000001	236000000	37	1	0	1	0
chr1	236000001	237000000	36	2	1	1	2
chr1	237000001	238000000	13	2	0	2	0
chr1	238000001	239000000	5	1	1	0	0
chr1	239000001	240000000	2	0	0	0	0
chr1	240000001	241000000	20	0	0	0	0
chr1	241000001	242000000	19	1	0	1	1
chr1	242000001	243000000	9	0	0	0	2
chr1	243000001	244000000	20	0	0	0	1
chr1	244000001	245000000	24	0	0	0	0
chr1	245000001	246000000	21	1	0	1	0
chr1	246000001	247000000	12	1	0	1	1
chr1	247000001	248000000	51	3	1	2	1
chr1	248000001	249000000	38	1	0	1	0
chr1	249000001	249250621	18	2	1	1	0
chr2	1	1000000	24	1	0	1	0
chr2	1000001	2000000	21	0	0	0	0
chr2	2000001	3000000	5	0	0	0	1
chr2	3000001	4000000	30	4	1	3	1
chr2	4000001	5000000	4	0	0	0	0
chr2	5000001	6000000	1	0	0	0	0
chr2	6000001	7000000	8	0	0	0	0
chr2	7000001	8000000	9	1	0	1	0
chr2	8000001	9000000	12	0	0	0	0
chr2	9000001	10000000	29	0	0	0	2
chr2	10000001	11000000	40	0	0	0	1
chr2	11000001	12000000	35	3	2	1	1
chr2	12000001	13000000	5	0	0	0	0
chr2	13000001	14000000	1	1	0	1	0
chr2	14000001	15000000	4	0	0	0	0
chr2	15000001	16000000	8	4	0	4	2
chr2	16000001	17000000	6	0	0	0	0
chr2	17000001	18000000	15	0	0	0	0
chr2	18000001	19000000	15	0	0	0	0
chr2	19000001	20000000	2	0	0	0	0
chr2	20000001	21000000	39	0	0	0	0
chr2	21000001	22000000	10	0	0	0	0
chr2	22000001	23000000	0	0	0	0	0
chr2	23000001	24000000	8	0	0	0	0
chr2	24000001	25000000	40	0	0	0	1
chr2	25000001	26000000	40	5	2	3	0
chr2	26000001	27000000	42	3	1	2	1
chr2	27000001	28000000	138	5	1	4	1
chr2	28000001	29000000	31	0	0	0	0
chr2	29000001	30000000	29	0	0	0	0
chr2	30000001	31000000	24	0	0	0	0
chr2	31000001	32000000	17	0	0	0	0
chr2	32000001	33000000	27	4	0	4	3
chr2	33000001	34000000	23	2	1	1	1
chr2	34000001	35000000	1	1	1	0	0
chr2	35000001	36000000	0	0	0	0	0
chr2	36000001	37000000	12	1	0	1	0
chr2	37000001	38000000	44	0	0	0	1
chr2	38000001	39000000	23	5	2	3	1
chr2	39000001	40000000	29	1	0	1	2
chr2	40000001	41000000	13	0	0	0	1
chr2	41000001	42000000	1	1	0	1	0
chr2	42000001	43000000	25	4	1	3	2
chr2	43000001	44000000	22	3	0	3	1
chr2	44000001	45000000	39	2	0	2	1
chr2	45000001	46000000	10	0	0	0	1
chr2	46000001	47000000	17	0	0	0	0
chr2	47000001	48000000	36	2	0	2	1
chr2	48000001	49000000	25	2	0	2	3
chr2	49000001	50000000	5	0	0	0	0
chr2	50000001	51000000	9	1	1	0	1
chr2	51000001	52000000	5	1	0	1	0
chr2	52000001	53000000	0	0	0	0	0
chr2	53000001	54000000	8	1	1	0	0
chr2	54000001	55000000	33	3	1	2	0
chr2	55000001	56000000	43	2	0	2	0
chr2	56000001	57000000	14	1	0	1	0
chr2	57000001	58000000	1	0	0	0	0
chr2	58000001	59000000	16	0	0	0	0
chr2	59000001	60000000	4	0	0	0	0
chr2	60000001	61000000	16	0	0	0	0
chr2	61000001	62000000	37	1	0	1	0
chr2	62000001	63000000	27	1	1	0	0
chr2	63000001	64000000	22	1	0	1	0
chr2	64000001	65000000	23	3	0	3	0
chr2	65000001	66000000	24	2	0	2	3
chr2	66000001	67000000	10	0	0	0	0
chr2	67000001	68000000	3	0	0	0	0
chr2	68000001	69000000	27	1	0	1	1
chr2	69000001	70000000	34	0	0	0	1
chr2	70000001	71000000	54	1	1	0	0
chr2	71000001	72000000	51	2	1	1	0
chr2	72000001	73000000	7	0	0	0	1
chr2	73000001	74000000	48	0	0	0	0
chr2	74000001	75000000	116	2	1	1	2
chr2	75000001	76000000	16	2	0	2	1
chr2	76000001	77000000	2	0	0	0	0
chr2	77000001	78000000	6	0	0	0	0
chr2	78000001	79000000	3	0	0	0	0
chr2	79000001	80000000	21	0	0	0	0
chr2	80000001	81000000	9	0	0	0	0
chr2	81000001	82000000	1	0	0	0	0
chr2	82000001	83000000	0	0	0	0	0
chr2	83000001	84000000	1	0	0	0	0
chr2	84000001	85000000	8	0	0	0	0
chr2	85000001	86000000	67	1	0	1	3
chr2	86000001	87000000	50	3	3	0	0
chr2	87000001	88000000	30	0	0	0	0
chr2	88000001	89000000	24	0	0	0	0
chr2	89000001	90000000	10	2	2	0	0
chr2	90000001	91000000	8	0	0	0	0
chr2	91000001	92000000	6	0	0	0	0
chr2	92000001	93000000	1	1	0	1	2
chr2	93000001	94000000	0	0	0	0	0
chr2	94000001	95000000	0	0	0	0	0
chr2	95000001	96000000	31	1	0	1	0
chr2	96000001	97000000	43	0	0	0	0
chr2	97000001	98000000	68	2	0	2	2
chr2	98000001	99000000	35	1	1	0	1
chr2	99000001	100000000	46	1	1	0	0
chr2	100000001	101000000	14	0	0	0	0
chr2	101000001	102000000	21	0	0	0	0
chr2	102000001	103000000	33	0	0	0	0
chr2	103000001	104000000	17	0	0	0	0
chr2	104000001	105000000	1	0	0	0	0
chr2	105000001	106000000	26	2	0	2	0
chr2	106000001	107000000	22	0	0	0	0
chr2	107000001	108000000	5	0	0	0	0
chr2	108000001	109000000	18	0	0	0	2
chr2	109000001	110000000	24	1	0	1	0
chr2	110000001	111000000	37	1	1	0	1
chr2	111000001	112000000	59	1	1	0	0
chr2	112000001	113000000	18	1	1	0	0
chr2	113000001	114000000	66	1	0	1	1
chr2	114000001	115000000	48	2	0	2	0
chr2	115000001	116000000	9	0	0	0	0
chr2	116000001	117000000	6	0	0	0	0
chr2	117000001	118000000	4	0	0	0	0
chr2	118000001	119000000	7	0	0	0	0
chr2	119000001	120000000	9	0	0	0	0
chr2	120000001	121000000	44	1	0	1	0
chr2	121000001	122000000	20	0	0	0	1
chr2	122000001	123000000	29	1	0	1	1
chr2	123000001	124000000	0	0	0	0	0
chr2	124000001	125000000	4	0	0	0	0
chr2	125000001	126000000	2	0	0	0	0
chr2	126000001	127000000	0	1	1	0	0
chr2	127000001	128000000	18	1	0	1	0
chr2	128000001	129000000	50	3	0	3	1
chr2	129000001	130000000	3	1	0	1	0
chr2	130000001	131000000	47	2	2	0	1
chr2	131000001	132000000	88	0	0	0	1
chr2	132000001	133000000	54	1	0	1	0
chr2	133000001	134000000	14	0	0	0	0
chr2	134000001	135000000	7	1	0	1	0
chr2	135000001	136000000	26	3	1	2	0
chr2	136000001	137000000	20	2	1	1	3
chr2	137000001	138000000	4	0	0	0	0
chr2	138000001	139000000	7	0	0	0	0
chr2	139000001	140000000	3	1	0	1	0
chr2	140000001	141000000	1	0	0	0	0
chr2	141000001	142000000	4	0	0	0	0
chr2	142000001	143000000	2	0	0	0	0
chr2	143000001	144000000	5	1	0	1	1
chr2	144000001	145000000	12	2	0	2	0
chr2	145000001	146000000	27	0	0	0	0
chr2	146000001	147000000	0	0	0	0	0
chr2	147000001	148000000	1	0	0	0	0
chr2	148000001	149000000	15	0	0	0	0
chr2	149000001	150000000	14	0	0	0	0
chr2	150000001	151000000	11	0	0	0	0
chr2	151000001	152000000	5	0	0	0	0
chr2	152000001	153000000	42	1	0	1	0
chr2	153000001	154000000	15	1	0	1	1
chr2	154000001	155000000	4	0	0	0	0
chr2	155000001	156000000	10	0	0	0	0
chr2	156000001	157000000	1	0	0	0	0
chr2	157000001	158000000	15	3	0	3	0
chr2	158000001	159000000	18	0	0	0	0
chr2	159000001	160000000	33	1	1	0	0
chr2	160000001	161000000	42	0	0	0	0
chr2	161000001	162000000	14	2	1	1	1
chr2	162000001	163000000	19	0	0	0	0
chr2	163000001	164000000	12	1	0	1	0
chr2	164000001	165000000	1	0	0	0	0
chr2	165000001	166000000	21	0	0	0	0
chr2	166000001	167000000	24	0	0	0	0
chr2	167000001	168000000	13	0	0	0	0
chr2	168000001	169000000	9	1	0	1	0
chr2	169000001	170000000	26	0	0	0	0
chr2	170000001	171000000	39	5	1	4	1
chr2	171000001	172000000	31	1	0	1	0
chr2	172000001	173000000	40	3	1	2	0
chr2	173000001	174000000	29	2	1	1	1
chr2	174000001	175000000	17	0	0	0	1
chr2	175000001	176000000	49	1	1	0	1
chr2	176000001	177000000	40	0	0	0	1
chr2	177000001	178000000	14	0	0	0	0
chr2	178000001	179000000	28	2	0	2	1
chr2	179000001	180000000	48	0	0	0	1
chr2	180000001	181000000	12	1	0	1	0
chr2	181000001	182000000	11	0	0	0	0
chr2	182000001	183000000	38	0	0	0	0
chr2	183000001	184000000	24	1	1	0	1
chr2	184000001	185000000	4	2	2	0	0
chr2	185000001	186000000	1	0	0	0	0
chr2	186000001	187000000	6	0	0	0	0
chr2	187000001	188000000	9	2	0	2	0
chr2	188000001	189000000	6	2	1	1	0
chr2	189000001	190000000	18	0	0	0	0
chr2	190000001	191000000	39	2	2	0	0
chr2	191000001	192000000	38	1	0	1	0
chr2	192000001	193000000	22	4	1	3	0
chr2	193000001	194000000	4	1	1	0	1
chr2	194000001	195000000	0	0	0	0	0
chr2	195000001	196000000	1	0	0	0	0
chr2	196000001	197000000	8	1	0	1	1
chr2	197000001	198000000	32	0	0	0	0
chr2	198000001	199000000	36	3	0	3	1
chr2	199000001	200000000	3	0	0	0	0
chr2	200000001	201000000	18	0	0	0	0
chr2	201000001	202000000	63	2	1	1	2
chr2	202000001	203000000	90	4	1	3	1
chr2	203000001	204000000	36	5	2	3	1
chr2	204000001	205000000	37	2	0	2	0
chr2	205000001	206000000	5	0	0	0	0
chr2	206000001	207000000	22	0	0	0	0
chr2	207000001	208000000	46	3	0	3	1
chr2	208000001	209000000	27	1	0	1	0
chr2	209000001	210000000	19	1	1	0	1
chr2	210000001	211000000	30	0	0	0	0
chr2	211000001	212000000	18	1	1	0	0
chr2	212000001	213000000	5	0	0	0	0
chr2	213000001	214000000	19	0	0	0	0
chr2	214000001	215000000	17	0	0	0	0
chr2	215000001	216000000	20	1	0	1	0
chr2	216000001	217000000	34	1	1	0	0
chr2	217000001	218000000	17	1	0	1	0
chr2	218000001	219000000	20	0	0	0	0
chr2	219000001	220000000	105	3	1	2	2
chr2	220000001	221000000	96	1	1	0	1
chr2	221000001	222000000	0	0	0	0	0
chr2	222000001	223000000	4	1	0	1	1
chr2	223000001	224000000	26	2	0	2	2
chr2	224000001	225000000	13	0	0	0	0
chr2	225000001	226000000	12	0	0	0	0
chr2	226000001	227000000	4	0	0	0	0
chr2	227000001	228000000	12	0	0	0	0
chr2	228000001	229000000	38	0	0	0	2
chr2	229000001	230000000	7	0	0	0	0
chr2	230000001	231000000	19	1	0	1	0
chr2	231000001	232000000	52	0	0	0	0
chr2	232000001	233000000	35	1	1	0	0
chr2	233000001	234000000	55	1	0	1	1
chr2	234000001	235000000	65	1	0	1	0
chr2	235000001	236000000	8	1	0	1	0
chr2	236000001	237000000	6	0	0	0	0
chr2	237000001	238000000	18	0	0	0	0
chr2	238000001	239000000	41	1	0	1	0
chr2	239000001	240000000	38	1	1	0	0
chr2	240000001	241000000	22	2	0	2	0
chr2	241000001	242000000	50	0	0	0	0
chr2	242000001	243000000	89	0	0	0	0
chr2	243000001	243199373	5	1	1	0	0
chr3	1	1000000	7	0	0	0	1
chr3	1000001	2000000	4	0	0	0	0
chr3	2000001	3000000	7	1	1	0	0
chr3	3000001	4000000	30	0	0	0	0
chr3	4000001	5000000	23	0	0	0	0
chr3	5000001	6000000	12	3	1	2	3
chr3	6000001	7000000	8	1	0	1	0
chr3	7000001	8000000	10	0	0	0	0
chr3	8000001	9000000	23	2	1	1	1
chr3	9000001	10000000	108	4	1	3	0
chr3	10000001	11000000	75	1	0	1	0
chr3	11000001	12000000	24	1	0	1	1
chr3	12000001	13000000	46	1	0	1	4
chr3	13000001	14000000	21	0	0	0	0
chr3	14000001	15000000	44	0	0	0	1
chr3	15000001	16000000	51	3	0	3	2
chr3	16000001	17000000	19	1	1	0	0
chr3	17000001	18000000	9	2	0	2	1
chr3	18000001	19000000	5	0	0	0	0
chr3	19000001	20000000	10	0	0	0	0
chr3	20000001	21000000	23	2	1	1	0
chr3	21000001	22000000	3	0	0	0	0
chr3	22000001	23000000	1	0	0	0	0
chr3	23000001	24000000	20	1	0	1	1
chr3	24000001	25000000	16	0	0	0	0
chr3	25000001	26000000	25	0	0	0	0
chr3	26000001	27000000	4	0	0	0	0
chr3	27000001	28000000	28	0	0	0	0
chr3	28000001	29000000	11	0	0	0	0
chr3	29000001	30000000	6	0	0	0	0
chr3	30000001	31000000	10	0	0	0	0
chr3	31000001	32000000	7	0	0	0	0
chr3	32000001	33000000	23	2	0	2	0
chr3	33000001	34000000	37	0	0	0	2
chr3	34000001	35000000	0	0	0	0	0
chr3	35000001	36000000	11	0	0	0	0
chr3	36000001	37000000	5	0	0	0	0
chr3	37000001	38000000	42	0	0	0	1
chr3	38000001	39000000	72	4	2	2	0
chr3	39000001	40000000	54	3	2	1	1
chr3	40000001	41000000	29	0	0	0	0
chr3	41000001	42000000	14	2	1	1	1
chr3	42000001	43000000	56	3	2	1	3
chr3	43000001	44000000	19	0	0	0	0
chr3	44000001	45000000	48	1	0	1	0
chr3	45000001	46000000	37	0	0	0	0
chr3	46000001	47000000	59	1	0	1	2
chr3	47000001	48000000	63	4	1	3	2
chr3	48000001	49000000	114	5	1	4	1
chr3	49000001	50000000	148	0	0	0	0
chr3	50000001	51000000	103	4	1	3	1
chr3	51000001	52000000	47	4	1	3	0
chr3	52000001	53000000	128	0	0	0	0
chr3	53000001	54000000	28	0	0	0	1
chr3	54000001	55000000	10	0	0	0	0
chr3	55000001	56000000	15	0	0	0	0
chr3	56000001	57000000	23	1	1	0	0
chr3	57000001	58000000	36	2	1	1	0
chr3	58000001	59000000	48	3	0	3	0
chr3	59000001	60000000	9	0	0	0	0
chr3	60000001	61000000	4	1	1	0	1
chr3	61000001	62000000	7	4	1	3	1
chr3	62000001	63000000	21	0	0	0	0
chr3	63000001	64000000	27	0	0	0	0
chr3	64000001	65000000	19	0	0	0	0
chr3	65000001	66000000	10	0	0	0	0
chr3	66000001	67000000	14	0	0	0	1
chr3	67000001	68000000	8	1	0	1	0
chr3	68000001	69000000	8	0	0	0	0
chr3	69000001	70000000	31	0	0	0	0
chr3	70000001	71000000	8	0	0	0	0
chr3	71000001	72000000	24	1	0	1	0
chr3	72000001	73000000	6	2	1	1	1
chr3	73000001	74000000	10	0	0	0	1
chr3	74000001	75000000	1	0	0	0	0
chr3	75000001	76000000	14	2	0	2	0
chr3	76000001	77000000	1	0	0	0	0
chr3	77000001	78000000	7	1	0	1	0
chr3	78000001	79000000	7	1	0	1	1
chr3	79000001	80000000	4	0	0	0	0
chr3	80000001	81000000	0	1	1	0	0
chr3	81000001	82000000	3	0	0	0	0
chr3	82000001	83000000	1	1	0	1	1
chr3	83000001	84000000	0	0	0	0	1
chr3	84000001	85000000	1	1	1	0	1
chr3	85000001	86000000	9	0	0	0	0
chr3	86000001	87000000	8	0	0	0	0
chr3	87000001	88000000	8	0	0	0	0
chr3	88000001	89000000	8	1	1	0	0
chr3	89000001	90000000	4	0	0	0	0
chr3	90000001	91000000	1	0	0	0	0
chr3	91000001	92000000	0	0	0	0	0
chr3	92000001	93000000	0	0	0	0	0
chr3	93000001	94000000	18	1	1	0	0
chr3	94000001	95000000	5	0	0	0	0
chr3	95000001	96000000	1	1	0	1	0
chr3	96000001	97000000	4	0	0	0	0
chr3	97000001	98000000	25	1	1	0	0
chr3	98000001	99000000	26	1	0	1	1
chr3	99000001	100000000	20	0	0	0	0
chr3	100000001	101000000	31	1	0	1	0
chr3	101000001	102000000	34	2	1	1	0
chr3	102000001	103000000	4	1	0	1	0
chr3	103000001	104000000	3	1	0	1	0
chr3	104000001	105000000	0	0	0	0	0
chr3	105000001	106000000	13	2	0	2	0
chr3	106000001	107000000	7	0	0	0	0
chr3	107000001	108000000	18	1	0	1	0
chr3	108000001	109000000	24	1	0	1	1
chr3	109000001	110000000	5	0	0	0	0
chr3	110000001	111000000	7	0	0	0	0
chr3	111000001	112000000	39	0	0	0	0
chr3	112000001	113000000	48	2	0	2	2
chr3	113000001	114000000	56	2	1	1	1
chr3	114000001	115000000	12	0	0	0	0
chr3	115000001	116000000	6	0	0	0	0
chr3	116000001	117000000	9	2	1	1	0
chr3	117000001	118000000	0	0	0	0	0
chr3	118000001	119000000	18	2	1	1	0
chr3	119000001	120000000	59	1	0	1	1
chr3	120000001	121000000	15	2	1	1	0
chr3	121000001	122000000	36	4	0	4	1
chr3	122000001	123000000	52	3	1	2	0
chr3	123000001	124000000	37	0	0	0	0
chr3	124000001	125000000	35	2	0	2	0
chr3	125000001	126000000	35	0	0	0	1
chr3	126000001	127000000	21	0	0	0	1
chr3	127000001	128000000	35	2	2	0	0
chr3	128000001	129000000	60	3	1	2	0
chr3	129000001	130000000	49	2	0	2	2
chr3	130000001	131000000	32	1	0	1	1
chr3	131000001	132000000	25	1	0	1	0
chr3	132000001	133000000	27	1	0	1	0
chr3	133000001	134000000	26	2	0	2	0
chr3	134000001	135000000	24	0	0	0	1
chr3	135000001	136000000	11	0	0	0	0
chr3	136000001	137000000	20	2	0	2	2
chr3	137000001	138000000	26	1	1	0	1
chr3	138000001	139000000	43	2	2	0	3
chr3	139000001	140000000	19	0	0	0	0
chr3	140000001	141000000	14	1	1	0	1
chr3	141000001	142000000	34	0	0	0	0
chr3	142000001	143000000	31	3	1	2	0
chr3	143000001	144000000	6	0	0	0	0
chr3	144000001	145000000	0	0	0	0	0
chr3	145000001	146000000	10	2	0	2	0
chr3	146000001	147000000	10	0	0	0	1
chr3	147000001	148000000	10	0	0	0	1
chr3	148000001	149000000	29	0	0	0	0
chr3	149000001	150000000	23	2	1	1	2
chr3	150000001	151000000	38	1	0	1	0
chr3	151000001	152000000	24	0	0	0	0
chr3	152000001	153000000	13	1	0	1	0
chr3	153000001	154000000	10	0	0	0	0
chr3	154000001	155000000	13	0	0	0	0
chr3	155000001	156000000	15	1	1	0	0
chr3	156000001	157000000	30	1	1	0	0
chr3	157000001	158000000	21	0	0	0	0
chr3	158000001	159000000	32	0	0	0	0
chr3	159000001	160000000	18	1	0	1	0
chr3	160000001	161000000	42	0	0	0	0
chr3	161000001	162000000	4	0	0	0	0
chr3	162000001	163000000	2	0	0	0	0
chr3	163000001	164000000	1	0	0	0	0
chr3	164000001	165000000	4	1	1	0	1
chr3	165000001	166000000	2	0	0	0	0
chr3	166000001	167000000	4	1	1	0	0
chr3	167000001	168000000	22	1	0	1	1
chr3	168000001	169000000	17	0	0	0	0
chr3	169000001	170000000	45	0	0	0	0
chr3	170000001	171000000	29	1	1	0	0
chr3	171000001	172000000	19	0	0	0	0
chr3	172000001	173000000	23	0	0	0	2
chr3	173000001	174000000	5	0	0	0	0
chr3	174000001	175000000	14	2	1	1	1
chr3	175000001	176000000	6	0	0	0	0
chr3	176000001	177000000	4	0	0	0	1
chr3	177000001	178000000	3	3	1	2	1
chr3	178000001	179000000	21	2	1	1	3
chr3	179000001	180000000	27	2	0	2	0
chr3	180000001	181000000	24	0	0	0	0
chr3	181000001	182000000	11	1	1	0	0
chr3	182000001	183000000	24	0	0	0	0
chr3	183000001	184000000	78	1	0	1	1
chr3	184000001	185000000	65	1	0	1	0
chr3	185000001	186000000	36	0	0	0	0
chr3	186000001	187000000	49	5	1	4	2
chr3	187000001	188000000	19	0	0	0	1
chr3	188000001	189000000	9	0	0	0	0
chr3	189000001	190000000	16	0	0	0	0
chr3	190000001	191000000	17	2	1	1	0
chr3	191000001	192000000	7	0	0	0	0
chr3	192000001	193000000	7	1	1	0	0
chr3	193000001	194000000	21	0	0	0	0
chr3	194000001	195000000	37	1	0	1	2
chr3	195000001	196000000	74	2	2	0	3
chr3	196000001	197000000	52	5	1	4	0
chr3	197000001	198000000	54	2	0	2	0
chr3	198000001	198022430	0	0	0	0	0
chr4	1	1000000	79	6	0	6	1
chr4	1000001	2000000	85	1	0	1	0
chr4	2000001	3000000	71	0	0	0	0
chr4	3000001	4000000	35	2	1	1	0
chr4	4000001	5000000	24	1	0	1	1
chr4	5000001	6000000	14	0	0	0	0
chr4	6000001	7000000	38	3	1	2	0
chr4	7000001	8000000	32	1	1	0	1
chr4	8000001	9000000	32	0	0	0	0
chr4	9000001	10000000	28	0	0	0	3
chr4	10000001	11000000	22	0	0	0	2
chr4	11000001	12000000	3	0	0	0	0
chr4	12000001	13000000	1	0	0	0	0
chr4	13000001	14000000	13	1	0	1	0
chr4	14000001	15000000	9	0	0	0	0
chr4	15000001	16000000	43	1	0	1	0
chr4	16000001	17000000	23	1	0	1	0
chr4	17000001	18000000	20	0	0	0	0
chr4	18000001	19000000	3	0	0	0	0
chr4	19000001	20000000	0	0	0	0	0
chr4	20000001	21000000	20	0	0	0	0
chr4	21000001	22000000	7	0	0	0	0
chr4	22000001	23000000	10	0	0	0	0
chr4	23000001	24000000	11	1	0	1	0
chr4	24000001	25000000	16	0	0	0	0
chr4	25000001	26000000	20	1	1	0	0
chr4	26000001	27000000	14	0	0	0	0
chr4	27000001	28000000	5	0	0	0	0
chr4	28000001	29000000	2	1	0	1	0
chr4	29000001	30000000	0	0	0	0	0
chr4	30000001	31000000	4	1	0	1	0
chr4	31000001	32000000	2	0	0	0	0
chr4	32000001	33000000	0	0	0	0	0
chr4	33000001	34000000	2	0	0	0	0
chr4	34000001	35000000	1	0	0	0	0
chr4	35000001	36000000	1	0	0	0	0
chr4	36000001	37000000	8	0	0	0	0
chr4	37000001	38000000	16	3	2	1	0
chr4	38000001	39000000	29	1	0	1	0
chr4	39000001	40000000	42	0	0	0	2
chr4	40000001	41000000	26	2	0	2	0
chr4	41000001	42000000	30	2	2	0	2
chr4	42000001	43000000	13	0	0	0	0
chr4	43000001	44000000	1	0	0	0	0
chr4	44000001	45000000	12	2	2	0	0
chr4	45000001	46000000	1	1	1	0	0
chr4	46000001	47000000	12	1	0	1	1
chr4	47000001	48000000	23	0	0	0	0
chr4	48000001	49000000	34	3	2	1	1
chr4	49000001	50000000	12	0	0	0	0
chr4	50000001	51000000	0	0	0	0	0
chr4	51000001	52000000	0	0	0	0	0
chr4	52000001	53000000	13	0	0	0	0
chr4	53000001	54000000	15	2	1	1	0
chr4	54000001	55000000	19	4	1	3	1
chr4	55000001	56000000	15	1	0	1	0
chr4	56000001	57000000	26	0	0	0	0
chr4	57000001	58000000	80	1	0	1	1
chr4	58000001	59000000	2	2	0	2	0
chr4	59000001	60000000	0	0	0	0	0
chr4	60000001	61000000	0	0	0	0	0
chr4	61000001	62000000	0	0	0	0	0
chr4	62000001	63000000	7	0	0	0	1
chr4	63000001	64000000	0	0	0	0	1
chr4	64000001	65000000	0	2	1	1	0
chr4	65000001	66000000	4	1	0	1	0
chr4	66000001	67000000	8	0	0	0	0
chr4	67000001	68000000	1	0	0	0	0
chr4	68000001	69000000	27	2	2	0	0
chr4	69000001	70000000	16	0	0	0	1
chr4	70000001	71000000	28	2	1	1	0
chr4	71000001	72000000	36	0	0	0	0
chr4	72000001	73000000	15	0	0	0	0
chr4	73000001	74000000	15	0	0	0	0
chr4	74000001	75000000	33	0	0	0	0
chr4	75000001	76000000	23	0	0	0	0
chr4	76000001	77000000	56	1	1	0	1
chr4	77000001	78000000	44	2	0	2	2
chr4	78000001	79000000	12	2	1	1	0
chr4	79000001	80000000	25	1	0	1	0
chr4	80000001	81000000	11	1	1	0	0
chr4	81000001	82000000	8	0	0	0	0
chr4	82000001	83000000	8	1	1	0	0
chr4	83000001	84000000	51	0	0	0	0
chr4	84000001	85000000	32	3	0	3	0
chr4	85000001	86000000	11	0	0	0	1
chr4	86000001	87000000	17	0	0	0	0
chr4	87000001	88000000	29	1	0	1	0
chr4	88000001	89000000	42	0	0	0	1
chr4	89000001	90000000	38	0	0	0	0
chr4	90000001	91000000	26	0	0	0	0
chr4	91000001	92000000	6	0	0	0	0
chr4	92000001	93000000	3	1	1	0	0
chr4	93000001	94000000	5	0	0	0	0
chr4	94000001	95000000	6	0	0	0	0
chr4	95000001	96000000	20	1	0	1	0
chr4	96000001	97000000	9	0	0	0	0
chr4	97000001	98000000	1	0	0	0	0
chr4	98000001	99000000	2	0	0	0	0
chr4	99000001	100000000	20	1	1	0	1
chr4	100000001	101000000	44	0	0	0	0
chr4	101000001	102000000	11	0	0	0	0
chr4	102000001	103000000	11	0	0	0	0
chr4	103000001	104000000	32	0	0	0	1
chr4	104000001	105000000	5	1	1	0	0
chr4	105000001	106000000	3	0	0	0	0
chr4	106000001	107000000	34	2	1	1	0
chr4	107000001	108000000	13	1	1	0	0
chr4	108000001	109000000	19	1	0	1	0
chr4	109000001	110000000	28	1	0	1	0
chr4	110000001	111000000	37	3	2	1	1
chr4	111000001	112000000	10	0	0	0	1
chr4	112000001	113000000	0	0	0	0	0
chr4	113000001	114000000	30	1	0	1	0
chr4	114000001	115000000	22	1	1	0	0
chr4	115000001	116000000	8	1	0	1	0
chr4	116000001	117000000	3	0	0	0	0
chr4	117000001	118000000	1	0	0	0	0
chr4	118000001	119000000	4	0	0	0	0
chr4	119000001	120000000	27	3	2	1	0
chr4	120000001	121000000	21	0	0	0	0
chr4	121000001	122000000	8	0	0	0	0
chr4	122000001	123000000	26	1	1	0	1
chr4	123000001	124000000	25	2	0	2	0
chr4	124000001	125000000	10	1	1	0	0
chr4	125000001	126000000	3	0	0	0	0
chr4	126000001	127000000	4	0	0	0	0
chr4	127000001	128000000	0	1	1	0	0
chr4	128000001	129000000	28	0	0	0	0
chr4	129000001	130000000	25	1	0	1	0
chr4	130000001	131000000	11	0	0	0	0
chr4	131000001	132000000	0	0	0	0	0
chr4	132000001	133000000	1	0	0	0	0
chr4	133000001	134000000	0	0	0	0	0
chr4	134000001	135000000	4	0	0	0	0
chr4	135000001	136000000	2	0	0	0	0
chr4	136000001	137000000	0	1	1	0	0
chr4	137000001	138000000	0	0	0	0	0
chr4	138000001	139000000	7	0	0	0	0
chr4	139000001	140000000	13	2	1	1	1
chr4	140000001	141000000	27	0	0	0	1
chr4	141000001	142000000	24	0	0	0	0
chr4	142000001	143000000	12	0	0	0	0
chr4	143000001	144000000	7	0	0	0	0
chr4	144000001	145000000	27	0	0	0	0
chr4	145000001	146000000	27	0	0	0	0
chr4	146000001	147000000	29	1	0	1	1
chr4	147000001	148000000	16	0	0	0	0
chr4	148000001	149000000	19	1	0	1	0
chr4	149000001	150000000	4	0	0	0	0
chr4	150000001	151000000	5	0	0	0	0
chr4	151000001	152000000	14	3	2	1	1
chr4	152000001	153000000	20	6	1	5	0
chr4	153000001	154000000	26	2	1	1	0
chr4	154000001	155000000	24	0	0	0	0
chr4	155000001	156000000	20	0	0	0	0
chr4	156000001	157000000	30	1	1	0	0
chr4	157000001	158000000	7	0	0	0	1
chr4	158000001	159000000	16	1	0	1	0
chr4	159000001	160000000	38	3	2	1	2
chr4	160000001	161000000	4	2	0	2	0
chr4	161000001	162000000	0	0	0	0	0
chr4	162000001	163000000	4	0	0	0	0
chr4	163000001	164000000	3	0	0	0	0
chr4	164000001	165000000	12	0	0	0	0
chr4	165000001	166000000	11	2	0	2	4
chr4	166000001	167000000	18	0	0	0	0
chr4	167000001	168000000	17	0	0	0	0
chr4	168000001	169000000	12	0	0	0	0
chr4	169000001	170000000	18	0	0	0	0
chr4	170000001	171000000	22	4	2	2	1
chr4	171000001	172000000	4	1	1	0	0
chr4	172000001	173000000	1	0	0	0	0
chr4	173000001	174000000	3	0	0	0	0
chr4	174000001	175000000	25	1	1	0	0
chr4	175000001	176000000	27	4	2	2	0
chr4	176000001	177000000	12	0	0	0	0
chr4	177000001	178000000	12	0	0	0	0
chr4	178000001	179000000	10	0	0	0	0
chr4	179000001	180000000	0	0	0	0	0
chr4	180000001	181000000	1	0	0	0	0
chr4	181000001	182000000	1	1	0	1	0
chr4	182000001	183000000	3	0	0	0	0
chr4	183000001	184000000	13	1	0	1	0
chr4	184000001	185000000	30	2	1	1	0
chr4	185000001	186000000	35	0	0	0	0
chr4	186000001	187000000	46	1	0	1	0
chr4	187000001	188000000	25	0	0	0	0
chr4	188000001	189000000	4	4	1	3	0
chr4	189000001	190000000	10	0	0	0	0
chr4	190000001	191000000	9	1	0	1	2
chr4	191000001	191154276	4	0	0	0	0
chr5	1	1000000	52	1	0	1	1
chr5	1000001	2000000	50	1	0	1	0
chr5	2000001	3000000	7	0	0	0	0
chr5	3000001	4000000	2	0	0	0	0
chr5	4000001	5000000	1	0	0	0	0
chr5	5000001	6000000	8	0	0	0	0
chr5	6000001	7000000	16	0	0	0	0
chr5	7000001	8000000	16	0	0	0	0
chr5	8000001	9000000	4	0	0	0	1
chr5	9000001	10000000	8	0	0	0	0
chr5	10000001	11000000	28	0	0	0	0
chr5	11000001	12000000	6	0	0	0	0
chr5	12000001	13000000	2	0	0	0	0
chr5	13000001	14000000	3	0	0	0	1
chr5	14000001	15000000	9	0	0	0	0
chr5	15000001	16000000	2	0	0	0	0
chr5	16000001	17000000	14	1	0	1	1
chr5	17000001	18000000	8	0	0	0	1
chr5	18000001	19000000	0	1	0	1	0
chr5	19000001	20000000	4	0	0	0	0
chr5	20000001	21000000	2	0	0	0	0
chr5	21000001	22000000	11	0	0	0	0
chr5	22000001	23000000	13	0	0	0	0
chr5	23000001	24000000	3	0	0	0	0
chr5	24000001	25000000	4	0	0	0	0
chr5	25000001	26000000	0	0	0	0	0
chr5	26000001	27000000	4	0	0	0	0
chr5	27000001	28000000	9	0	0	0	0
chr5	28000001	29000000	1	1	0	1	0
chr5	29000001	30000000	2	0	0	0	0
chr5	30000001	31000000	0	0	0	0	0
chr5	31000001	32000000	16	0	0	0	0
chr5	32000001	33000000	21	3	1	2	1
chr5	33000001	34000000	21	0	0	0	0
chr5	34000001	35000000	40	1	0	1	0
chr5	35000001	36000000	30	0	0	0	0
chr5	36000001	37000000	25	0	0	0	0
chr5	37000001	38000000	24	6	2	4	1
chr5	38000001	39000000	22	1	0	1	2
chr5	39000001	40000000	13	2	0	2	1
chr5	40000001	41000000	16	2	1	1	1
chr5	41000001	42000000	13	0	0	0	0
chr5	42000001	43000000	22	2	1	1	0
chr5	43000001	44000000	38	7	4	3	1
chr5	44000001	45000000	3	0	0	0	0
chr5	45000001	46000000	1	1	1	0	0
chr5	46000001	47000000	0	0	0	0	0
chr5	47000001	48000000	0	0	0	0	0
chr5	48000001	49000000	0	0	0	0	0
chr5	49000001	50000000	8	1	1	0	0
chr5	50000001	51000000	7	1	1	0	0
chr5	51000001	52000000	0	0	0	0	0
chr5	52000001	53000000	17	0	0	0	0
chr5	53000001	54000000	10	2	1	1	0
chr5	54000001	55000000	34	1	0	1	2
chr5	55000001	56000000	28	5	2	3	1
chr5	56000001	57000000	17	1	1	0	1
chr5	57000001	58000000	7	1	1	0	0
chr5	58000001	59000000	16	0	0	0	0
chr5	59000001	60000000	13	1	0	1	0
chr5	60000001	61000000	21	0	0	0	0
chr5	61000001	62000000	16	1	0	1	0
chr5	62000001	63000000	1	1	0	1	0
chr5	63000001	64000000	9	1	1	0	0
chr5	64000001	65000000	26	0	0	0	1
chr5	65000001	66000000	21	3	1	2	0
chr5	66000001	67000000	14	0	0	0	0
chr5	67000001	68000000	7	1	0	1	0
chr5	68000001	69000000	69	3	1	2	0
chr5	69000001	70000000	59	0	0	0	0
chr5	70000001	71000000	65	2	0	2	0
chr5	71000001	72000000	19	1	1	0	0
chr5	72000001	73000000	28	0	0	0	0
chr5	73000001	74000000	18	0	0	0	0
chr5	74000001	75000000	46	2	1	1	0
chr5	75000001	76000000	12	4	1	3	2
chr5	76000001	77000000	34	3	0	3	1
chr5	77000001	78000000	16	4	1	3	1
chr5	78000001	79000000	23	0	0	0	1
chr5	79000001	80000000	36	1	0	1	0
chr5	80000001	81000000	22	3	1	2	4
chr5	81000001	82000000	15	2	0	2	0
chr5	82000001	83000000	17	1	1	0	1
chr5	83000001	84000000	4	1	0	1	0
chr5	84000001	85000000	0	0	0	0	0
chr5	85000001	86000000	3	0	0	0	0
chr5	86000001	87000000	15	0	0	0	0
chr5	87000001	88000000	14	1	0	1	0
chr5	88000001	89000000	8	0	0	0	0
chr5	89000001	90000000	12	1	0	1	0
chr5	90000001	91000000	9	1	1	0	0
chr5	91000001	92000000	1	0	0	0	0
chr5	92000001	93000000	21	0	0	0	0
chr5	93000001	94000000	14	1	1	0	0
chr5	94000001	95000000	23	0	0	0	0
chr5	95000001	96000000	22	0	0	0	0
chr5	96000001	97000000	36	0	0	0	0
chr5	97000001	98000000	1	0	0	0	0
chr5	98000001	99000000	12	1	1	0	0
chr5	99000001	100000000	6	0	0	0	0
chr5	100000001	101000000	2	1	1	0	0
chr5	101000001	102000000	6	0	0	0	0
chr5	102000001	103000000	23	0	0	0	1
chr5	103000001	104000000	0	0	0	0	0
chr5	104000001	105000000	1	0	0	0	0
chr5	105000001	106000000	0	1	1	0	1
chr5	106000001	107000000	2	0	0	0	0
chr5	107000001	108000000	6	1	0	1	0
chr5	108000001	109000000	11	2	0	2	0
chr5	109000001	110000000	9	1	1	0	0
chr5	110000001	111000000	21	0	0	0	0
chr5	111000001	112000000	22	1	1	0	0
chr5	112000001	113000000	32	1	0	1	2
chr5	113000001	114000000	7	0	0	0	0
chr5	114000001	115000000	19	0	0	0	0
chr5	115000001	116000000	22	1	0	1	0
chr5	116000001	117000000	2	2	0	2	1
chr5	117000001	118000000	1	1	1	0	0
chr5	118000001	119000000	24	3	2	1	0
chr5	119000001	120000000	4	2	1	1	0
chr5	120000001	121000000	3	0	0	0	0
chr5	121000001	122000000	25	0	0	0	0
chr5	122000001	123000000	19	2	0	2	0
chr5	123000001	124000000	5	0	0	0	0
chr5	124000001	125000000	4	0	0	0	1
chr5	125000001	126000000	13	1	0	1	0
chr5	126000001	127000000	20	0	0	0	1
chr5	127000001	128000000	11	0	0	0	0
chr5	128000001	129000000	8	0	0	0	0
chr5	129000001	130000000	4	0	0	0	0
chr5	130000001	131000000	21	0	0	0	0
chr5	131000001	132000000	55	0	0	0	0
chr5	132000001	133000000	38	2	0	2	1
chr5	133000001	134000000	45	1	1	0	2
chr5	134000001	135000000	33	2	1	1	0
chr5	135000001	136000000	24	0	0	0	0
chr5	136000001	137000000	12	1	0	1	0
chr5	137000001	138000000	72	2	0	2	1
chr5	138000001	139000000	47	6	1	5	1
chr5	139000001	140000000	62	1	0	1	1
chr5	140000001	141000000	153	0	0	0	0
chr5	141000001	142000000	57	1	0	1	2
chr5	142000001	143000000	35	0	0	0	0
chr5	143000001	144000000	8	0	0	0	0
chr5	144000001	145000000	0	0	0	0	1
chr5	145000001	146000000	37	0	0	0	0
chr5	146000001	147000000	22	0	0	0	0
chr5	147000001	148000000	38	0	0	0	1
chr5	148000001	149000000	56	0	0	0	0
chr5	149000001	150000000	50	1	0	1	1
chr5	150000001	151000000	64	0	0	0	2
chr5	151000001	152000000	24	2	2	0	1
chr5	152000001	153000000	11	2	0	2	0
chr5	153000001	154000000	30	0	0	0	0
chr5	154000001	155000000	21	0	0	0	3
chr5	155000001	156000000	4	0	0	0	0
chr5	156000001	157000000	38	3	1	2	1
chr5	157000001	158000000	19	1	1	0	0
chr5	158000001	159000000	19	1	0	1	0
chr5	159000001	160000000	31	0	0	0	0
chr5	160000001	161000000	14	0	0	0	0
chr5	161000001	162000000	11	0	0	0	0
chr5	162000001	163000000	15	0	0	0	0
chr5	163000001	164000000	1	1	1	0	0
chr5	164000001	165000000	1	0	0	0	0
chr5	165000001	166000000	1	1	1	0	0
chr5	166000001	167000000	2	0	0	0	0
chr5	167000001	168000000	21	1	0	1	0
chr5	168000001	169000000	8	1	0	1	0
chr5	169000001	170000000	30	0	0	0	1
chr5	170000001	171000000	25	2	0	2	0
chr5	171000001	172000000	9	1	0	1	1
chr5	172000001	173000000	33	0	0	0	0
chr5	173000001	174000000	14	0	0	0	1
chr5	174000001	175000000	7	0	0	0	0
chr5	175000001	176000000	49	4	1	3	0
chr5	176000001	177000000	102	3	1	2	0
chr5	177000001	178000000	37	2	1	1	0
chr5	178000001	179000000	41	0	0	0	0
chr5	179000001	180000000	68	3	2	1	0
chr5	180000001	180915260	96	1	0	1	1
chr6	1	1000000	18	0	0	0	0
chr6	1000001	2000000	13	0	0	0	0
chr6	2000001	3000000	32	0	0	0	2
chr6	3000001	4000000	36	0	0	0	1
chr6	4000001	5000000	25	0	0	0	1
chr6	5000001	6000000	15	2	0	2	0
chr6	6000001	7000000	9	0	0	0	0
chr6	7000001	8000000	31	0	0	0	1
chr6	8000001	9000000	19	0	0	0	0
chr6	9000001	10000000	16	0	0	0	0
chr6	10000001	11000000	47	0	0	0	0
chr6	11000001	12000000	22	0	0	0	1
chr6	12000001	13000000	11	0	0	0	0
chr6	13000001	14000000	37	1	1	0	0
chr6	14000001	15000000	3	0	0	0	0
chr6	15000001	16000000	12	3	0	3	0
chr6	16000001	17000000	10	0	0	0	0
chr6	17000001	18000000	24	1	0	1	0
chr6	18000001	19000000	17	0	0	0	2
chr6	19000001	20000000	5	1	0	1	0
chr6	20000001	21000000	11	0	0	0	0
chr6	21000001	22000000	11	2	0	2	1
chr6	22000001	23000000	10	1	0	1	0
chr6	23000001	24000000	0	2	1	1	0
chr6	24000001	25000000	37	1	1	0	0
chr6	25000001	26000000	36	1	1	0	0
chr6	26000001	27000000	144	0	0	0	0
chr6	27000001	28000000	114	4	2	2	1
chr6	28000001	29000000	109	1	1	0	0
chr6	29000001	30000000	90	3	1	2	1
chr6	30000001	31000000	123	4	2	2	0
chr6	31000001	32000000	241	6	1	5	2
chr6	32000001	33000000	151	3	1	2	4
chr6	33000001	34000000	257	5	1	4	4
chr6	34000001	35000000	54	2	0	2	1
chr6	35000001	36000000	71	2	0	2	0
chr6	36000001	37000000	73	1	1	0	1
chr6	37000001	38000000	22	0	0	0	0
chr6	38000001	39000000	13	1	0	1	0
chr6	39000001	40000000	28	0	0	0	0
chr6	40000001	41000000	6	1	1	0	1
chr6	41000001	42000000	80	1	0	1	0
chr6	42000001	43000000	74	2	1	1	0
chr6	43000001	44000000	100	2	1	1	2
chr6	44000001	45000000	46	1	1	0	2
chr6	45000001	46000000	17	0	0	0	1
chr6	46000001	47000000	41	0	0	0	0
chr6	47000001	48000000	16	2	1	1	1
chr6	48000001	49000000	3	1	0	1	0
chr6	49000001	50000000	29	0	0	0	0
chr6	50000001	51000000	4	1	1	0	2
chr6	51000001	52000000	4	1	0	1	0
chr6	52000001	53000000	39	2	1	1	0
chr6	53000001	54000000	29	1	0	1	0
chr6	54000001	55000000	12	0	0	0	0
chr6	55000001	56000000	22	1	0	1	0
chr6	56000001	57000000	31	4	2	2	0
chr6	57000001	58000000	14	2	2	0	0
chr6	58000001	59000000	17	2	2	0	0
chr6	59000001	60000000	0	0	0	0	0
chr6	60000001	61000000	0	0	0	0	0
chr6	61000001	62000000	0	0	0	0	0
chr6	62000001	63000000	1	0	0	0	0
chr6	63000001	64000000	3	2	1	1	0
chr6	64000001	65000000	16	0	0	0	1
chr6	65000001	66000000	2	0	0	0	0
chr6	66000001	67000000	7	2	1	1	0
chr6	67000001	68000000	0	0	0	0	0
chr6	68000001	69000000	2	0	0	0	0
chr6	69000001	70000000	4	1	1	0	1
chr6	70000001	71000000	12	2	2	0	0
chr6	71000001	72000000	21	1	0	1	0
chr6	72000001	73000000	23	0	0	0	0
chr6	73000001	74000000	32	1	1	0	1
chr6	74000001	75000000	33	6	2	4	2
chr6	75000001	76000000	11	1	0	1	0
chr6	76000001	77000000	16	1	0	1	0
chr6	77000001	78000000	0	1	0	1	0
chr6	78000001	79000000	2	0	0	0	0
chr6	79000001	80000000	12	0	0	0	1
chr6	80000001	81000000	15	0	0	0	0
chr6	81000001	82000000	2	0	0	0	0
chr6	82000001	83000000	10	0	0	0	0
chr6	83000001	84000000	20	0	0	0	0
chr6	84000001	85000000	21	1	0	1	0
chr6	85000001	86000000	2	0	0	0	0
chr6	86000001	87000000	21	2	1	1	1
chr6	87000001	88000000	9	2	1	1	0
chr6	88000001	89000000	40	2	1	1	2
chr6	89000001	90000000	16	1	0	1	0
chr6	90000001	91000000	29	0	0	0	0
chr6	91000001	92000000	10	0	0	0	0
chr6	92000001	93000000	2	0	0	0	0
chr6	93000001	94000000	3	0	0	0	0
chr6	94000001	95000000	11	0	0	0	0
chr6	95000001	96000000	0	0	0	0	0
chr6	96000001	97000000	6	0	0	0	0
chr6	97000001	98000000	23	0	0	0	0
chr6	98000001	99000000	2	0	0	0	0
chr6	99000001	100000000	29	1	0	1	0
chr6	100000001	101000000	15	1	0	1	0
chr6	101000001	102000000	15	0	0	0	1
chr6	102000001	103000000	7	0	0	0	0
chr6	103000001	104000000	0	0	0	0	0
chr6	104000001	105000000	0	0	0	0	0
chr6	105000001	106000000	16	1	1	0	0
chr6	106000001	107000000	12	1	0	1	0
chr6	107000001	108000000	21	0	0	0	1
chr6	108000001	109000000	19	4	0	4	1
chr6	109000001	110000000	48	1	0	1	0
chr6	110000001	111000000	26	0	0	0	1
chr6	111000001	112000000	36	1	1	0	2
chr6	112000001	113000000	20	3	0	3	1
chr6	113000001	114000000	0	0	0	0	0
chr6	114000001	115000000	13	1	1	0	0
chr6	115000001	116000000	0	1	1	0	1
chr6	116000001	117000000	34	1	1	0	0
chr6	117000001	118000000	20	0	0	0	0
chr6	118000001	119000000	11	1	1	0	0
chr6	119000001	120000000	16	0	0	0	0
chr6	120000001	121000000	0	0	0	0	0
chr6	121000001	122000000	8	0	0	0	0
chr6	122000001	123000000	11	1	1	0	1
chr6	123000001	124000000	20	1	0	1	0
chr6	124000001	125000000	6	0	0	0	0
chr6	125000001	126000000	18	1	0	1	1
chr6	126000001	127000000	24	1	1	0	0
chr6	127000001	128000000	26	0	0	0	0
chr6	128000001	129000000	12	0	0	0	0
chr6	129000001	130000000	9	1	1	0	0
chr6	130000001	131000000	18	0	0	0	0
chr6	131000001	132000000	33	2	0	2	0
chr6	132000001	133000000	27	0	0	0	1
chr6	133000001	134000000	33	1	0	1	1
chr6	134000001	135000000	27	0	0	0	0
chr6	135000001	136000000	58	1	0	1	0
chr6	136000001	137000000	37	0	0	0	0
chr6	137000001	138000000	20	0	0	0	1
chr6	138000001	139000000	14	0	0	0	2
chr6	139000001	140000000	23	0	0	0	0
chr6	140000001	141000000	4	1	1	0	0
chr6	141000001	142000000	3	0	0	0	1
chr6	142000001	143000000	15	0	0	0	0
chr6	143000001	144000000	19	0	0	0	0
chr6	144000001	145000000	42	2	1	1	1
chr6	145000001	146000000	7	0	0	0	0
chr6	146000001	147000000	26	0	0	0	0
chr6	147000001	148000000	15	0	0	0	0
chr6	148000001	149000000	5	2	1	1	2
chr6	149000001	150000000	23	0	0	0	0
chr6	150000001	151000000	42	2	1	1	0
chr6	151000001	152000000	36	1	0	1	1
chr6	152000001	153000000	49	1	0	1	0
chr6	153000001	154000000	12	0	0	0	1
chr6	154000001	155000000	29	1	0	1	1
chr6	155000001	156000000	21	3	1	2	0
chr6	156000001	157000000	1	1	0	1	0
chr6	157000001	158000000	10	0	0	0	1
chr6	158000001	159000000	29	4	1	3	4
chr6	159000001	160000000	29	1	1	0	0
chr6	160000001	161000000	44	1	0	1	1
chr6	161000001	162000000	34	0	0	0	1
chr6	162000001	163000000	16	1	0	1	2
chr6	163000001	164000000	28	0	0	0	0
chr6	164000001	165000000	1	0	0	0	0
chr6	165000001	166000000	7	1	1	0	0
chr6	166000001	167000000	26	0	0	0	1
chr6	167000001	168000000	23	0	0	0	0
chr6	168000001	169000000	29	0	0	0	0
chr6	169000001	170000000	9	0	0	0	0
chr6	170000001	171000000	45	1	1	0	0
chr6	171000001	171115067	1	0	0	0	0
chr7	1	1000000	41	0	0	0	0
chr7	1000001	2000000	54	3	0	3	1
chr7	2000001	3000000	55	4	1	3	0
chr7	3000001	4000000	4	0	0	0	2
chr7	4000001	5000000	23	2	0	2	0
chr7	5000001	6000000	57	2	2	0	3
chr7	6000001	7000000	68	2	1	1	1
chr7	7000001	8000000	15	1	0	1	0
chr7	8000001	9000000	12	1	0	1	0
chr7	9000001	10000000	2	0	0	0	0
chr7	10000001	11000000	2	1	0	1	0
chr7	11000001	12000000	8	0	0	0	0
chr7	12000001	13000000	15	0	0	0	0
chr7	13000001	14000000	15	1	0	1	0
chr7	14000001	15000000	19	0	0	0	0
chr7	15000001	16000000	3	0	0	0	0
chr7	16000001	17000000	19	1	0	1	0
chr7	17000001	18000000	8	0	0	0	0
chr7	18000001	19000000	18	0	0	0	0
chr7	19000001	20000000	12	0	0	0	0
chr7	20000001	21000000	16	1	0	1	0
chr7	21000001	22000000	9	0	0	0	1
chr7	22000001	23000000	15	1	0	1	0
chr7	23000001	24000000	50	2	0	2	0
chr7	24000001	25000000	14	0	0	0	1
chr7	25000001	26000000	11	1	0	1	0
chr7	26000001	27000000	19	3	1	2	1
chr7	27000001	28000000	45	1	0	1	0
chr7	28000001	29000000	12	2	1	1	0
chr7	29000001	30000000	42	1	1	0	1
chr7	30000001	31000000	63	1	0	1	0
chr7	31000001	32000000	26	1	1	0	0
chr7	32000001	33000000	28	2	1	1	1
chr7	33000001	34000000	27	1	1	0	0
chr7	34000001	35000000	22	0	0	0	0
chr7	35000001	36000000	15	0	0	0	0
chr7	36000001	37000000	25	1	0	1	2
chr7	37000001	38000000	15	1	0	1	1
chr7	38000001	39000000	38	0	0	0	1
chr7	39000001	40000000	12	0	0	0	0
chr7	40000001	41000000	10	0	0	0	0
chr7	41000001	42000000	4	0	0	0	0
chr7	42000001	43000000	10	0	0	0	0
chr7	43000001	44000000	27	0	0	0	0
chr7	44000001	45000000	95	1	1	0	0
chr7	45000001	46000000	43	1	1	0	1
chr7	46000001	47000000	1	0	0	0	0
chr7	47000001	48000000	10	2	1	1	1
chr7	48000001	49000000	25	0	0	0	0
chr7	49000001	50000000	3	0	0	0	0
chr7	50000001	51000000	42	1	0	1	0
chr7	51000001	52000000	15	1	0	1	0
chr7	52000001	53000000	0	0	0	0	1
chr7	53000001	54000000	2	0	0	0	0
chr7	54000001	55000000	8	3	1	2	1
chr7	55000001	56000000	37	3	0	3	0
chr7	56000001	57000000	49	2	1	1	0
chr7	57000001	58000000	22	0	0	0	0
chr7	58000001	59000000	0	0	0	0	0
chr7	59000001	60000000	0	0	0	0	0
chr7	60000001	61000000	0	0	0	0	0
chr7	61000001	62000000	0	0	0	0	0
chr7	62000001	63000000	3	1	0	1	0
chr7	63000001	64000000	21	1	0	1	1
chr7	64000001	65000000	38	11	3	8	2
chr7	65000001	66000000	31	1	0	1	1
chr7	66000001	67000000	28	2	1	1	0
chr7	67000001	68000000	0	2	1	1	1
chr7	68000001	69000000	1	0	0	0	0
chr7	69000001	70000000	3	0	0	0	0
chr7	70000001	71000000	7	0	0	0	0
chr7	71000001	72000000	6	0	0	0	1
chr7	72000001	73000000	79	1	0	1	0
chr7	73000001	74000000	70	2	0	2	1
chr7	74000001	75000000	87	0	0	0	1
chr7	75000001	76000000	53	1	0	1	0
chr7	76000001	77000000	35	0	0	0	0
chr7	77000001	78000000	34	2	0	2	1
chr7	78000001	79000000	7	0	0	0	0
chr7	79000001	80000000	10	0	0	0	0
chr7	80000001	81000000	13	0	0	0	2
chr7	81000001	82000000	12	0	0	0	0
chr7	82000001	83000000	8	1	1	0	0
chr7	83000001	84000000	3	0	0	0	0
chr7	84000001	85000000	5	0	0	0	0
chr7	85000001	86000000	0	0	0	0	0
chr7	86000001	87000000	25	0	0	0	0
chr7	87000001	88000000	37	1	0	1	0
chr7	88000001	89000000	5	0	0	0	0
chr7	89000001	90000000	23	1	0	1	0
chr7	90000001	91000000	23	1	0	1	0
chr7	91000001	92000000	27	2	2	0	0
chr7	92000001	93000000	39	1	1	0	0
chr7	93000001	94000000	16	1	0	1	0
chr7	94000001	95000000	26	1	0	1	0
chr7	95000001	96000000	22	0	0	0	0
chr7	96000001	97000000	15	1	1	0	0
chr7	97000001	98000000	26	0	0	0	0
chr7	98000001	99000000	21	0	0	0	0
chr7	99000001	100000000	166	2	0	2	0
chr7	100000001	101000000	144	3	1	2	1
chr7	101000001	102000000	17	1	0	1	1
chr7	102000001	103000000	103	1	0	1	0
chr7	103000001	104000000	22	0	0	0	0
chr7	104000001	105000000	28	1	1	0	3
chr7	105000001	106000000	30	1	0	1	0
chr7	106000001	107000000	14	0	0	0	0
chr7	107000001	108000000	49	2	2	0	1
chr7	108000001	109000000	15	1	0	1	0
chr7	109000001	110000000	1	0	0	0	0
chr7	110000001	111000000	8	0	0	0	0
chr7	111000001	112000000	15	2	0	2	2
chr7	112000001	113000000	22	3	1	2	1
chr7	113000001	114000000	4	0	0	0	0
chr7	114000001	115000000	20	0	0	0	0
chr7	115000001	116000000	31	0	0	0	0
chr7	116000001	117000000	53	1	1	0	0
chr7	117000001	118000000	9	0	0	0	0
chr7	118000001	119000000	0	0	0	0	0
chr7	119000001	120000000	1	0	0	0	0
chr7	120000001	121000000	20	0	0	0	0
chr7	121000001	122000000	20	0	0	0	0
chr7	122000001	123000000	10	0	0	0	1
chr7	123000001	124000000	28	0	0	0	1
chr7	124000001	125000000	13	0	0	0	0
chr7	125000001	126000000	0	0	0	0	0
chr7	126000001	127000000	8	0	0	0	0
chr7	127000001	128000000	33	0	0	0	0
chr7	128000001	129000000	84	4	3	1	3
chr7	129000001	130000000	40	2	2	0	0
chr7	130000001	131000000	40	1	0	1	0
chr7	131000001	132000000	12	1	0	1	0
chr7	132000001	133000000	13	2	0	2	1
chr7	133000001	134000000	11	0	0	0	0
chr7	134000001	135000000	38	0	0	0	1
chr7	135000001	136000000	19	0	0	0	0
chr7	136000001	137000000	16	0	0	0	0
chr7	137000001	138000000	20	0	0	0	0
chr7	138000001	139000000	34	4	3	1	3
chr7	139000001	140000000	28	3	1	2	1
chr7	140000001	141000000	31	3	0	3	0
chr7	141000001	142000000	41	0	0	0	0
chr7	142000001	143000000	126	0	0	0	0
chr7	143000001	144000000	75	0	0	0	0
chr7	144000001	145000000	13	0	0	0	0
chr7	145000001	146000000	2	0	0	0	0
chr7	146000001	147000000	6	0	0	0	1
chr7	147000001	148000000	7	1	0	1	0
chr7	148000001	149000000	35	1	0	1	1
chr7	149000001	150000000	52	3	1	2	0
chr7	150000001	151000000	106	1	0	1	1
chr7	151000001	152000000	42	0	0	0	0
chr7	152000001	153000000	8	1	0	1	1
chr7	153000001	154000000	4	1	0	1	0
chr7	154000001	155000000	17	2	2	0	1
chr7	155000001	156000000	18	1	0	1	0
chr7	156000001	157000000	28	0	0	0	0
chr7	157000001	158000000	19	0	0	0	0
chr7	158000001	159000000	29	1	0	1	0
chr7	159000001	159138663	0	0	0	0	0
chr8	1	1000000	21	2	1	1	0
chr8	1000001	2000000	20	0	0	0	0
chr8	2000001	3000000	9	0	0	0	1
chr8	3000001	4000000	4	0	0	0	0
chr8	4000001	5000000	1	0	0	0	0
chr8	5000001	6000000	1	1	0	1	0
chr8	6000001	7000000	28	0	0	0	0
chr8	7000001	8000000	41	0	0	0	0
chr8	8000001	9000000	11	0	0	0	0
chr8	9000001	10000000	19	3	0	3	0
chr8	10000001	11000000	23	0	0	0	0
chr8	11000001	12000000	62	1	1	0	0
chr8	12000001	13000000	54	0	0	0	1
chr8	13000001	14000000	8	0	0	0	0
chr8	14000001	15000000	6	0	0	0	0
chr8	15000001	16000000	10	1	1	0	0
chr8	16000001	17000000	8	0	0	0	0
chr8	17000001	18000000	43	0	0	0	0
chr8	18000001	19000000	16	0	0	0	0
chr8	19000001	20000000	13	0	0	0	0
chr8	20000001	21000000	11	0	0	0	0
chr8	21000001	22000000	39	2	1	1	1
chr8	22000001	23000000	74	0	0	0	0
chr8	23000001	24000000	30	0	0	0	0
chr8	24000001	25000000	16	1	1	0	0
chr8	25000001	26000000	19	0	0	0	0
chr8	26000001	27000000	25	1	1	0	0
chr8	27000001	28000000	56	0	0	0	0
chr8	28000001	29000000	40	1	0	1	3
chr8	29000001	30000000	17	0	0	0	1
chr8	30000001	31000000	31	1	0	1	0
chr8	31000001	32000000	6	0	0	0	1
chr8	32000001	33000000	27	0	0	0	0
chr8	33000001	34000000	17	1	0	1	0
chr8	34000001	35000000	0	3	1	2	1
chr8	35000001	36000000	5	0	0	0	0
chr8	36000001	37000000	3	0	0	0	1
chr8	37000001	38000000	27	2	1	1	0
chr8	38000001	39000000	78	0	0	0	0
chr8	39000001	40000000	35	1	1	0	1
chr8	40000001	41000000	3	2	2	0	1
chr8	41000001	42000000	25	1	0	1	1
chr8	42000001	43000000	59	4	1	3	1
chr8	43000001	44000000	3	4	1	3	1
chr8	44000001	45000000	0	0	0	0	0
chr8	45000001	46000000	0	0	0	0	0
chr8	46000001	47000000	0	0	0	0	0
chr8	47000001	48000000	3	0	0	0	0
chr8	48000001	49000000	24	1	1	0	1
chr8	49000001	50000000	10	2	1	1	1
chr8	50000001	51000000	5	0	0	0	0
chr8	51000001	52000000	4	0	0	0	0
chr8	52000001	53000000	9	3	1	2	1
chr8	53000001	54000000	13	1	1	0	1
chr8	54000001	55000000	28	1	1	0	0
chr8	55000001	56000000	8	1	0	1	0
chr8	56000001	57000000	13	0	0	0	1
chr8	57000001	58000000	23	4	0	4	1
chr8	58000001	59000000	6	0	0	0	0
chr8	59000001	60000000	17	2	1	1	1
chr8	60000001	61000000	2	0	0	0	0
chr8	61000001	62000000	10	1	0	1	1
chr8	62000001	63000000	19	1	0	1	0
chr8	63000001	64000000	4	1	0	1	0
chr8	64000001	65000000	12	1	0	1	0
chr8	65000001	66000000	8	1	0	1	0
chr8	66000001	67000000	13	2	1	1	0
chr8	67000001	68000000	60	1	0	1	0
chr8	68000001	69000000	19	4	1	3	1
chr8	69000001	70000000	11	0	0	0	1
chr8	70000001	71000000	16	2	1	1	0
chr8	71000001	72000000	10	0	0	0	0
chr8	72000001	73000000	14	0	0	0	0
chr8	73000001	74000000	6	0	0	0	0
chr8	74000001	75000000	42	1	1	0	0
chr8	75000001	76000000	16	0	0	0	0
chr8	76000001	77000000	4	0	0	0	0
chr8	77000001	78000000	9	0	0	0	0
chr8	78000001	79000000	0	0	0	0	0
chr8	79000001	80000000	12	0	0	0	0
chr8	80000001	81000000	19	0	0	0	0
chr8	81000001	82000000	13	0	0	0	0
chr8	82000001	83000000	23	0	0	0	1
chr8	83000001	84000000	0	0	0	0	0
chr8	84000001	85000000	1	0	0	0	0
chr8	85000001	86000000	6	0	0	0	1
chr8	86000001	87000000	31	0	0	0	0
chr8	87000001	88000000	16	3	2	1	1
chr8	88000001	89000000	2	0	0	0	0
chr8	89000001	90000000	2	0	0	0	0
chr8	90000001	91000000	7	2	1	1	2
chr8	91000001	92000000	15	0	0	0	0
chr8	92000001	93000000	29	0	0	0	0
chr8	93000001	94000000	30	0	0	0	0
chr8	94000001	95000000	26	3	2	1	1
chr8	95000001	96000000	33	2	1	1	1
chr8	96000001	97000000	23	0	0	0	1
chr8	97000001	98000000	14	0	0	0	0
chr8	98000001	99000000	13	2	1	1	2
chr8	99000001	100000000	29	1	1	0	0
chr8	100000001	101000000	15	2	1	1	0
chr8	101000001	102000000	41	2	1	1	0
chr8	102000001	103000000	19	0	0	0	0
chr8	103000001	104000000	27	1	0	1	1
chr8	104000001	105000000	33	0	0	0	0
chr8	105000001	106000000	15	0	0	0	0
chr8	106000001	107000000	2	0	0	0	0
chr8	107000001	108000000	11	0	0	0	0
chr8	108000001	109000000	8	0	0	0	0
chr8	109000001	110000000	11	0	0	0	1
chr8	110000001	111000000	37	0	0	0	0
chr8	111000001	112000000	0	0	0	0	0
chr8	112000001	113000000	0	0	0	0	0
chr8	113000001	114000000	6	0	0	0	0
chr8	114000001	115000000	5	0	0	0	0
chr8	115000001	116000000	0	0	0	0	0
chr8	116000001	117000000	5	0	0	0	0
chr8	117000001	118000000	13	2	1	1	0
chr8	118000001	119000000	10	2	2	0	0
chr8	119000001	120000000	8	0	0	0	0
chr8	120000001	121000000	12	0	0	0	0
chr8	121000001	122000000	14	0	0	0	0
chr8	122000001	123000000	3	1	0	1	1
chr8	123000001	124000000	3	0	0	0	0
chr8	124000001	125000000	54	1	0	1	0
chr8	125000001	126000000	35	1	0	1	0
chr8	126000001	127000000	13	0	0	0	0
chr8	127000001	128000000	2	0	0	0	0
chr8	128000001	129000000	22	2	0	2	1
chr8	129000001	130000000	7	2	0	2	1
chr8	130000001	131000000	11	0	0	0	0
chr8	131000001	132000000	11	1	0	1	1
chr8	132000001	133000000	4	0	0	0	0
chr8	133000001	134000000	28	0	0	0	0
chr8	134000001	135000000	29	1	0	1	0
chr8	135000001	136000000	13	0	0	0	1
chr8	136000001	137000000	8	0	0	0	0
chr8	137000001	138000000	0	0	0	0	0
chr8	138000001	139000000	0	0	0	0	0
chr8	139000001	140000000	8	0	0	0	0
chr8	140000001	141000000	7	0	0	0	0
chr8	141000001	142000000	24	0	0	0	1
chr8	142000001	143000000	25	1	0	1	1
chr8	143000001	144000000	37	2	1	1	0
chr8	144000001	145000000	105	0	0	0	0
chr8	145000001	146000000	117	2	0	2	1
chr8	146000001	146364022	34	0	0	0	1
chr9	1	1000000	42	2	1	1	0
chr9	1000001	2000000	7	0	0	0	1
chr9	2000001	3000000	17	0	0	0	0
chr9	3000001	4000000	13	0	0	0	0
chr9	4000001	5000000	35	0	0	0	0
chr9	5000001	6000000	31	1	1	0	0
chr9	6000001	7000000	28	4	1	3	1
chr9	7000001	8000000	11	0	0	0	0
chr9	8000001	9000000	9	0	0	0	0
chr9	9000001	10000000	3	0	0	0	1
chr9	10000001	11000000	2	1	1	0	0
chr9	11000001	12000000	1	1	1	0	0
chr9	12000001	13000000	2	0	0	0	0
chr9	13000001	14000000	12	0	0	0	0
chr9	14000001	15000000	17	0	0	0	0
chr9	15000001	16000000	29	3	1	2	0
chr9	16000001	17000000	23	1	0	1	0
chr9	17000001	18000000	8	0	0	0	0
chr9	18000001	19000000	10	1	0	1	0
chr9	19000001	20000000	31	1	0	1	0
chr9	20000001	21000000	11	0	0	0	1
chr9	21000001	22000000	55	0	0	0	0
chr9	22000001	23000000	23	0	0	0	0
chr9	23000001	24000000	7	0	0	0	0
chr9	24000001	25000000	1	0	0	0	0
chr9	25000001	26000000	5	0	0	0	0
chr9	26000001	27000000	17	3	3	0	1
chr9	27000001	28000000	30	1	1	0	0
chr9	28000001	29000000	5	1	0	1	0
chr9	29000001	30000000	1	1	0	1	0
chr9	30000001	31000000	1	0	0	0	0
chr9	31000001	32000000	0	0	0	0	0
chr9	32000001	33000000	44	1	1	0	1
chr9	33000001	34000000	83	3	1	2	1
chr9	34000001	35000000	84	3	1	2	1
chr9	35000001	36000000	97	1	1	0	2
chr9	36000001	37000000	59	1	0	1	2
chr9	37000001	38000000	72	1	1	0	0
chr9	38000001	39000000	17	2	0	2	1
chr9	39000001	40000000	11	0	0	0	0
chr9	40000001	41000000	8	0	0	0	0
chr9	41000001	42000000	12	0	0	0	0
chr9	42000001	43000000	22	1	0	1	0
chr9	43000001	44000000	17	0	0	0	0
chr9	44000001	45000000	11	0	0	0	0
chr9	45000001	46000000	2	0	0	0	0
chr9	46000001	47000000	7	1	0	1	0
chr9	47000001	48000000	1	0	0	0	0
chr9	48000001	49000000	0	0	0	0	0
chr9	49000001	50000000	0	0	0	0	0
chr9	50000001	51000000	0	0	0	0	0
chr9	51000001	52000000	0	0	0	0	0
chr9	52000001	53000000	0	0	0	0	0
chr9	53000001	54000000	0	0	0	0	0
chr9	54000001	55000000	0	0	0	0	0
chr9	55000001	56000000	0	0	0	0	0
chr9	56000001	57000000	0	0	0	0	0
chr9	57000001	58000000	0	0	0	0	0
chr9	58000001	59000000	0	0	0	0	0
chr9	59000001	60000000	0	0	0	0	0
chr9	60000001	61000000	0	0	0	0	0
chr9	61000001	62000000	0	0	0	0	0
chr9	62000001	63000000	0	0	0	0	0
chr9	63000001	64000000	0	0	0	0	0
chr9	64000001	65000000	0	0	0	0	0
chr9	65000001	66000000	4	0	0	0	0
chr9	66000001	67000000	15	0	0	0	0
chr9	67000001	68000000	11	0	0	0	0
chr9	68000001	69000000	7	0	0	0	0
chr9	69000001	70000000	24	0	0	0	0
chr9	70000001	71000000	24	0	0	0	0
chr9	71000001	72000000	26	1	0	1	0
chr9	72000001	73000000	23	1	1	0	0
chr9	73000001	74000000	17	0	0	0	0
chr9	74000001	75000000	31	0	0	0	0
chr9	75000001	76000000	12	3	0	3	2
chr9	76000001	77000000	0	2	0	2	1
chr9	77000001	78000000	22	1	1	0	0
chr9	78000001	79000000	6	1	0	1	0
chr9	79000001	80000000	30	2	0	2	1
chr9	80000001	81000000	14	2	1	1	0
chr9	81000001	82000000	0	0	0	0	0
chr9	82000001	83000000	33	0	0	0	0
chr9	83000001	84000000	0	0	0	0	0
chr9	84000001	85000000	23	1	0	1	0
chr9	85000001	86000000	9	2	1	1	0
chr9	86000001	87000000	37	3	1	2	3
chr9	87000001	88000000	9	1	1	0	0
chr9	88000001	89000000	28	2	0	2	0
chr9	89000001	90000000	6	0	0	0	0
chr9	90000001	91000000	33	3	0	3	2
chr9	91000001	92000000	29	2	0	2	0
chr9	92000001	93000000	9	0	0	0	0
chr9	93000001	94000000	20	0	0	0	0
chr9	94000001	95000000	23	2	0	2	0
chr9	95000001	96000000	61	1	0	1	1
chr9	96000001	97000000	44	0	0	0	0
chr9	97000001	98000000	31	0	0	0	0
chr9	98000001	99000000	38	0	0	0	1
chr9	99000001	100000000	40	3	2	1	0
chr9	100000001	101000000	48	2	1	1	0
chr9	101000001	102000000	19	1	1	0	0
chr9	102000001	103000000	47	1	0	1	0
chr9	103000001	104000000	25	1	1	0	1
chr9	104000001	105000000	25	0	0	0	0
chr9	105000001	106000000	2	1	1	0	0
chr9	106000001	107000000	9	1	1	0	0
chr9	107000001	108000000	19	3	3	0	2
chr9	108000001	109000000	15	0	0	0	1
chr9	109000001	110000000	11	0	0	0	0
chr9	110000001	111000000	11	3	0	3	0
chr9	111000001	112000000	23	0	0	0	0
chr9	112000001	113000000	27	1	0	1	2
chr9	113000001	114000000	23	0	0	0	0
chr9	114000001	115000000	36	2	1	1	1
chr9	115000001	116000000	40	1	0	1	0
chr9	116000001	117000000	58	0	0	0	1
chr9	117000001	118000000	37	0	0	0	0
chr9	118000001	119000000	7	0	0	0	0
chr9	119000001	120000000	17	1	0	1	0
chr9	120000001	121000000	5	0	0	0	0
chr9	121000001	122000000	2	1	1	0	0
chr9	122000001	123000000	2	0	0	0	0
chr9	123000001	124000000	46	3	1	2	0
chr9	124000001	125000000	43	1	0	1	1
chr9	125000001	126000000	61	4	0	4	0
chr9	126000001	127000000	19	0	0	0	0
chr9	127000001	128000000	49	1	1	0	1
chr9	128000001	129000000	30	5	0	5	2
chr9	129000001	130000000	25	0	0	0	0
chr9	130000001	131000000	115	0	0	0	0
chr9	131000001	132000000	134	1	0	1	2
chr9	132000001	133000000	52	0	0	0	2
chr9	133000001	134000000	28	1	0	1	0
chr9	134000001	135000000	53	1	0	1	5
chr9	135000001	136000000	49	0	0	0	0
chr9	136000001	137000000	80	6	2	4	2
chr9	137000001	138000000	26	0	0	0	0
chr9	138000001	139000000	53	0	0	0	1
chr9	139000001	140000000	154	0	0	0	0
chr9	140000001	141000000	109	1	0	1	0
chr9	141000001	141213431	10	0	0	0	0
chr10	1	1000000	22	0	0	0	0
chr10	1000001	2000000	26	0	0	0	1
chr10	2000001	3000000	2	1	0	1	1
chr10	3000001	4000000	20	0	0	0	2
chr10	4000001	5000000	16	0	0	0	0
chr10	5000001	6000000	50	0	0	0	0
chr10	6000001	7000000	33	2	0	2	0
chr10	7000001	8000000	17	1	0	1	0
chr10	8000001	9000000	10	1	0	1	0
chr10	9000001	10000000	5	2	2	0	0
chr10	10000001	11000000	5	0	0	0	0
chr10	11000001	12000000	27	0	0	0	1
chr10	12000001	13000000	23	3	1	2	0
chr10	13000001	14000000	35	0	0	0	0
chr10	14000001	15000000	40	0	0	0	0
chr10	15000001	16000000	22	0	0	0	0
chr10	16000001	17000000	14	0	0	0	0
chr10	17000001	18000000	29	1	0	1	2
chr10	18000001	19000000	31	0	0	0	0
chr10	19000001	20000000	4	0	0	0	0
chr10	20000001	21000000	8	0	0	0	0
chr10	21000001	22000000	27	1	0	1	2
chr10	22000001	23000000	24	1	1	0	0
chr10	23000001	24000000	12	0	0	0	0
chr10	24000001	25000000	20	1	0	1	0
chr10	25000001	26000000	17	0	0	0	0
chr10	26000001	27000000	17	0	0	0	0
chr10	27000001	28000000	47	1	0	1	1
chr10	28000001	29000000	22	1	1	0	0
chr10	29000001	30000000	20	3	1	2	0
chr10	30000001	31000000	20	0	0	0	0
chr10	31000001	32000000	31	1	0	1	1
chr10	32000001	33000000	27	5	4	1	2
chr10	33000001	34000000	18	0	0	0	0
chr10	34000001	35000000	18	1	1	0	0
chr10	35000001	36000000	59	3	1	2	2
chr10	36000001	37000000	1	0	0	0	0
chr10	37000001	38000000	3	0	0	0	0
chr10	38000001	39000000	35	0	0	0	0
chr10	39000001	40000000	0	0	0	0	0
chr10	40000001	41000000	0	0	0	0	0
chr10	41000001	42000000	0	0	0	0	0
chr10	42000001	43000000	5	1	0	1	0
chr10	43000001	44000000	28	7	4	3	3
chr10	44000001	45000000	23	1	1	0	0
chr10	45000001	46000000	35	4	1	3	1
chr10	46000001	47000000	60	2	1	1	0
chr10	47000001	48000000	33	0	0	0	0
chr10	48000001	49000000	51	0	0	0	0
chr10	49000001	50000000	29	0	0	0	1
chr10	50000001	51000000	43	0	0	0	2
chr10	51000001	52000000	53	2	2	0	0
chr10	52000001	53000000	27	1	1	0	0
chr10	53000001	54000000	7	1	0	1	0
chr10	54000001	55000000	8	0	0	0	0
chr10	55000001	56000000	18	0	0	0	0
chr10	56000001	57000000	18	0	0	0	0
chr10	57000001	58000000	2	0	0	0	0
chr10	58000001	59000000	5	0	0	0	0
chr10	59000001	60000000	2	0	0	0	0
chr10	60000001	61000000	14	1	1	0	0
chr10	61000001	62000000	30	2	1	1	0
chr10	62000001	63000000	18	0	0	0	0
chr10	63000001	64000000	13	0	0	0	0
chr10	64000001	65000000	29	2	1	1	0
chr10	65000001	66000000	13	1	0	1	0
chr10	66000001	67000000	4	1	1	0	0
chr10	67000001	68000000	2	0	0	0	0
chr10	68000001	69000000	8	0	0	0	0
chr10	69000001	70000000	32	1	0	1	1
chr10	70000001	71000000	56	1	1	0	4
chr10	71000001	72000000	47	2	1	1	0
chr10	72000001	73000000	36	4	1	3	0
chr10	73000001	74000000	44	2	0	2	1
chr10	74000001	75000000	59	0	0	0	1
chr10	75000001	76000000	112	2	1	1	1
chr10	76000001	77000000	24	0	0	0	0
chr10	77000001	78000000	8	2	1	1	1
chr10	78000001	79000000	12	0	0	0	0
chr10	79000001	80000000	81	1	1	0	0
chr10	80000001	81000000	13	1	0	1	0
chr10	81000001	82000000	56	1	1	0	0
chr10	82000001	83000000	24	2	0	2	2
chr10	83000001	84000000	13	0	0	0	0
chr10	84000001	85000000	16	1	0	1	0
chr10	85000001	86000000	13	2	2	0	0
chr10	86000001	87000000	15	1	1	0	1
chr10	87000001	88000000	6	1	1	0	0
chr10	88000001	89000000	46	3	2	1	4
chr10	89000001	90000000	30	0	0	0	0
chr10	90000001	91000000	49	0	0	0	0
chr10	91000001	92000000	34	0	0	0	0
chr10	92000001	93000000	18	0	0	0	0
chr10	93000001	94000000	25	1	0	1	0
chr10	94000001	95000000	25	4	1	3	0
chr10	95000001	96000000	31	1	0	1	0
chr10	96000001	97000000	37	0	0	0	1
chr10	97000001	98000000	65	1	1	0	0
chr10	98000001	99000000	45	1	0	1	0
chr10	99000001	100000000	76	4	1	3	2
chr10	100000001	101000000	21	0	0	0	0
chr10	101000001	102000000	42	3	0	3	0
chr10	102000001	103000000	78	1	0	1	2
chr10	103000001	104000000	70	1	1	0	4
chr10	104000001	105000000	62	2	1	1	1
chr10	105000001	106000000	50	1	0	1	0
chr10	106000001	107000000	19	1	0	1	0
chr10	107000001	108000000	3	0	0	0	0
chr10	108000001	109000000	7	0	0	0	0
chr10	109000001	110000000	0	1	0	1	0
chr10	110000001	111000000	2	0	0	0	0
chr10	111000001	112000000	18	0	0	0	0
chr10	112000001	113000000	28	1	0	1	0
chr10	113000001	114000000	3	0	0	0	1
chr10	114000001	115000000	47	0	0	0	0
chr10	115000001	116000000	45	0	0	0	0
chr10	116000001	117000000	36	1	0	1	0
chr10	117000001	118000000	6	0	0	0	0
chr10	118000001	119000000	34	0	0	0	0
chr10	119000001	120000000	14	0	0	0	0
chr10	120000001	121000000	27	3	2	1	1
chr10	121000001	122000000	26	5	1	4	1
chr10	122000001	123000000	13	1	1	0	1
chr10	123000001	124000000	41	1	0	1	1
chr10	124000001	125000000	64	0	0	0	1
chr10	125000001	126000000	7	0	0	0	0
chr10	126000001	127000000	26	0	0	0	0
chr10	127000001	128000000	39	2	1	1	2
chr10	128000001	129000000	19	1	1	0	0
chr10	129000001	130000000	21	0	0	0	0
chr10	130000001	131000000	1	0	0	0	0
chr10	131000001	132000000	11	0	0	0	0
chr10	132000001	133000000	3	0	0	0	0
chr10	133000001	134000000	15	0	0	0	0
chr10	134000001	135000000	32	0	0	0	1
chr10	135000001	135534747	61	1	0	1	3
chr11	1	1000000	185	1	1	0	1
chr11	1000001	2000000	72	0	0	0	0
chr11	2000001	3000000	75	1	0	1	0
chr11	3000001	4000000	78	1	0	1	0
chr11	4000001	5000000	37	4	3	1	0
chr11	5000001	6000000	71	2	1	1	1
chr11	6000001	7000000	96	1	0	1	1
chr11	7000001	8000000	38	0	0	0	1
chr11	8000001	9000000	57	2	1	1	3
chr11	9000001	10000000	40	1	0	1	2
chr11	10000001	11000000	47	0	0	0	0
chr11	11000001	12000000	13	0	0	0	1
chr11	12000001	13000000	26	0	0	0	1
chr11	13000001	14000000	24	0	0	0	0
chr11	14000001	15000000	26	0	0	0	0
chr11	15000001	16000000	13	1	1	0	0
chr11	16000001	17000000	16	2	1	1	1
chr11	17000001	18000000	44	1	0	1	0
chr11	18000001	19000000	73	1	0	1	3
chr11	19000001	20000000	21	2	1	1	0
chr11	20000001	21000000	29	2	1	1	0
chr11	21000001	22000000	7	0	0	0	0
chr11	22000001	23000000	10	0	0	0	0
chr11	23000001	24000000	1	0	0	0	0
chr11	24000001	25000000	3	0	0	0	0
chr11	25000001	26000000	3	0	0	0	0
chr11	26000001	27000000	11	0	0	0	0
chr11	27000001	28000000	56	0	0	0	0
chr11	28000001	29000000	8	1	0	1	0
chr11	29000001	30000000	0	0	0	0	1
chr11	30000001	31000000	16	0	0	0	0
chr11	31000001	32000000	28	1	1	0	0
chr11	32000001	33000000	22	1	0	1	0
chr11	33000001	34000000	45	1	1	0	2
chr11	34000001	35000000	24	1	0	1	1
chr11	35000001	36000000	31	0	0	0	0
chr11	36000001	37000000	32	1	0	1	0
chr11	37000001	38000000	0	1	1	0	0
chr11	38000001	39000000	0	0	0	0	0
chr11	39000001	40000000	0	0	0	0	0
chr11	40000001	41000000	5	0	0	0	0
chr11	41000001	42000000	3	1	0	1	0
chr11	42000001	43000000	1	0	0	0	0
chr11	43000001	44000000	27	0	0	0	0
chr11	44000001	45000000	23	1	0	1	0
chr11	45000001	46000000	165	1	0	1	0
chr11	46000001	47000000	69	2	0	2	0
chr11	47000001	48000000	97	3	1	2	0
chr11	48000001	49000000	10	2	2	0	1
chr11	49000001	50000000	12	2	2	0	0
chr11	50000001	51000000	7	0	0	0	0
chr11	51000001	52000000	3	0	0	0	0
chr11	52000001	53000000	0	0	0	0	0
chr11	53000001	54000000	0	0	0	0	0
chr11	54000001	55000000	0	0	0	0	0
chr11	55000001	56000000	32	1	0	1	0
chr11	56000001	57000000	27	1	1	0	0
chr11	57000001	58000000	95	2	1	1	0
chr11	58000001	59000000	42	0	0	0	0
chr11	59000001	60000000	51	5	1	4	3
chr11	60000001	61000000	68	6	2	4	3
chr11	61000001	62000000	79	0	0	0	1
chr11	62000001	63000000	114	2	0	2	1
chr11	63000001	64000000	82	1	0	1	0
chr11	64000001	65000000	160	1	0	1	0
chr11	65000001	66000000	128	3	0	3	2
chr11	66000001	67000000	96	2	0	2	1
chr11	67000001	68000000	122	2	1	1	1
chr11	68000001	69000000	39	2	1	1	0
chr11	69000001	70000000	31	0	0	0	0
chr11	70000001	71000000	31	3	1	2	0
chr11	71000001	72000000	74	1	1	0	4
chr11	72000001	73000000	49	2	1	1	1
chr11	73000001	74000000	54	5	1	4	2
chr11	74000001	75000000	49	2	2	0	4
chr11	75000001	76000000	42	3	1	2	0
chr11	76000001	77000000	49	5	1	4	2
chr11	77000001	78000000	42	2	1	1	1
chr11	78000001	79000000	12	2	0	2	0
chr11	79000001	80000000	3	2	2	0	1
chr11	80000001	81000000	0	0	0	0	0
chr11	81000001	82000000	2	1	0	1	1
chr11	82000001	83000000	28	1	0	1	0
chr11	83000001	84000000	13	1	0	1	0
chr11	84000001	85000000	7	0	0	0	0
chr11	85000001	86000000	47	2	1	1	0
chr11	86000001	87000000	24	3	1	2	0
chr11	87000001	88000000	5	0	0	0	0
chr11	88000001	89000000	10	0	0	0	1
chr11	89000001	90000000	38	2	0	2	0
chr11	90000001	91000000	2	1	0	1	0
chr11	91000001	92000000	0	1	0	1	1
chr11	92000001	93000000	6	0	0	0	0
chr11	93000001	94000000	32	1	0	1	0
chr11	94000001	95000000	26	0	0	0	0
chr11	95000001	96000000	16	2	0	2	1
chr11	96000001	97000000	10	0	0	0	0
chr11	97000001	98000000	0	0	0	0	0
chr11	98000001	99000000	4	1	1	0	1
chr11	99000001	100000000	5	0	0	0	0
chr11	100000001	101000000	21	0	0	0	1
chr11	101000001	102000000	27	0	0	0	0
chr11	102000001	103000000	41	0	0	0	0
chr11	103000001	104000000	7	0	0	0	0
chr11	104000001	105000000	40	1	0	1	0
chr11	105000001	106000000	18	0	0	0	0
chr11	106000001	107000000	5	1	0	1	0
chr11	107000001	108000000	23	1	0	1	1
chr11	108000001	109000000	26	0	0	0	1
chr11	109000001	110000000	6	1	1	0	0
chr11	110000001	111000000	25	0	0	0	1
chr11	111000001	112000000	75	1	0	1	0
chr11	112000001	113000000	24	1	0	1	0
chr11	113000001	114000000	46	1	1	0	2
chr11	114000001	115000000	19	0	0	0	0
chr11	115000001	116000000	13	0	0	0	0
chr11	116000001	117000000	19	1	1	0	0
chr11	117000001	118000000	80	1	0	1	1
chr11	118000001	119000000	126	3	2	1	1
chr11	119000001	120000000	39	1	0	1	1
chr11	120000001	121000000	30	0	0	0	0
chr11	121000001	122000000	18	0	0	0	0
chr11	122000001	123000000	22	0	0	0	0
chr11	123000001	124000000	31	1	0	1	1
chr11	124000001	125000000	78	2	1	1	0
chr11	125000001	126000000	52	1	0	1	1
chr11	126000001	127000000	38	0	0	0	0
chr11	127000001	128000000	2	0	0	0	0
chr11	128000001	129000000	35	1	1	0	1
chr11	129000001	130000000	29	3	0	3	0
chr11	130000001	131000000	32	1	0	1	1
chr11	131000001	132000000	9	0	0	0	0
chr11	132000001	133000000	13	0	0	0	0
chr11	133000001	134000000	11	0	0	0	0
chr11	134000001	135000000	36	0	0	0	0
chr11	135000001	135006516	0	0	0	0	0
chr12	1	1000000	55	1	0	1	3
chr12	1000001	2000000	48	1	1	0	0
chr12	2000001	3000000	64	0	0	0	0
chr12	3000001	4000000	48	1	0	1	1
chr12	4000001	5000000	26	1	1	0	2
chr12	5000001	6000000	8	0	0	0	0
chr12	6000001	7000000	129	1	1	0	0
chr12	7000001	8000000	81	2	0	2	1
chr12	8000001	9000000	52	2	0	2	1
chr12	9000001	10000000	77	1	0	1	0
chr12	10000001	11000000	81	1	0	1	1
chr12	11000001	12000000	33	1	1	0	1
chr12	12000001	13000000	35	3	1	2	1
chr12	13000001	14000000	25	0	0	0	0
chr12	14000001	15000000	27	1	1	0	2
chr12	15000001	16000000	19	0	0	0	0
chr12	16000001	17000000	28	1	0	1	0
chr12	17000001	18000000	4	0	0	0	0
chr12	18000001	19000000	11	0	0	0	0
chr12	19000001	20000000	13	2	1	1	0
chr12	20000001	21000000	13	0	0	0	0
chr12	21000001	22000000	32	0	0	0	0
chr12	22000001	23000000	19	0	0	0	0
chr12	23000001	24000000	9	0	0	0	0
chr12	24000001	25000000	14	1	1	0	0
chr12	25000001	26000000	33	1	1	0	2
chr12	26000001	27000000	20	2	0	2	0
chr12	27000001	28000000	39	0	0	0	0
chr12	28000001	29000000	9	2	0	2	0
chr12	29000001	30000000	16	1	0	1	0
chr12	30000001	31000000	13	0	0	0	0
chr12	31000001	32000000	43	1	0	1	2
chr12	32000001	33000000	26	1	0	1	1
chr12	33000001	34000000	5	1	1	0	0
chr12	34000001	35000000	1	0	0	0	0
chr12	35000001	36000000	0	0	0	0	0
chr12	36000001	37000000	0	0	0	0	0
chr12	37000001	38000000	0	0	0	0	0
chr12	38000001	39000000	2	2	1	1	0
chr12	39000001	40000000	11	0	0	0	0
[truncated: 1,114 more rows]
