# Supplementary material for: The Role of SINE-VNTR-Alu (SVA) Retrotransposons in Shaping the Human Genome
Source: Int J Mol Sci. 2019 Nov 27;20(23):5977. doi: 10.3390/ijms20235977 (PMC6928650; doi:10.3390/ijms20235977)
Supplement: Supplementary file 1 [file ijms-20-05977-s001.zip › Supplementary File 3 - correlation between SVA number and transcript number per chromosome.xlsx]

## Sheet: Sheet3
	Correlation coefficient (r)
Region	Reference SVAs	RIP SVAs
Whole genome	0.351634	0.305887
Chr1	0.335104	0.249895
Chr2	0.410901	0.36223
Chr3	0.452072	0.244541
Chr4	0.336122	0.260744
Chr5	0.272138	0.208388
Chr6	0.544926	0.439996
Chr7	0.320828	0.167052
Chr8	0.156825	0.0894539
Chr9	0.298495	0.356034
Chr10	0.284398	0.421492
Chr11	0.376946	0.29718
Chr12	0.53502	0.299431
Chr13	0.558096	0.347398
Chr14	0.322441	0.303475
Chr15	0.267195	0.131472
Chr16	0.504028	0.267861
Chr17	0.23657	0.262783
Chr18	0.453501	0.254592
Chr19	-0.0550215	0.144299
Chr20	0.326205	0.419643
Chr21	0.419118	0.138103
Chr22	0.344448	0.208383
ChrX	0.219724	0.159311
ChrY	-0.140255	0.0568404
